# Supplementary material for: PBRM1 Regulates the Expression of Genes Involved in Metabolism and Cell Adhesion in Renal Clear Cell Carcinoma
Source: PLoS One. 2016 Apr 21;11(4):e0153718. doi: 10.1371/journal.pone.0153718 (PMC4839679; doi:10.1371/journal.pone.0153718)
Supplement: S1 Table — The sequence of primers of the respective genes used in our study. (XLS) [file pone.0153718.s006.xls]

## Sheet: Sheet1
Gene	Forward (5' => 3')	Reverse (5' =>3')
KNTC1	TGAAGCTGAGAGTTTTGCCA	TCCACAGAACTCAATGCCAG
PRIM1	GAAGCTGAATCTGATGTCAAACA	CGGGATTTATCCAGATTTTCA
MCM6	TTGTCAGCTCCCATCATGTC	TCTACTATGCGCCTGGCAAT
MCM8	GAAGCAACCAAAGAAGACGC	TGTTGCTCATTCCAGAACCA
MCM5	GACATCCAGGTCATGCTCAA	AGGGATCTTCACCAGGTGTG
PCNA	TGTCGATAAAGAGGAGGAAGC	AAGAGAGTGGAGTGGCTTTTG
MCM4	GGCAGACACCACACACAGTT	CGAATAGGCACAGCTCGATA
CCNA1	GCTAGGGCTGCTAACTGCAA	GGAAGGCATTTTCTGATCCA
MCM7	CATACATTGATCGACTGGCG	GGTCAGTTCTCCACTCACGG
AURKA	TCCTGAGGAGGAACTGGCATCAAA	TACCCAGAGGGCGACCAATTTCAA
MCM3	GGCCACCTACATTGCAGAAG	CCAGTGTTCGGGCTGTAACT
NUP107	AGGGTGGATGGTGGATGTTA	GCAGAAAACACAACATTGGC
L1CAM	CAAAGTCCAGGCCGTCAACA	CAGCACGGCACTTGAGTTGAG
COL24A1	CCCAGCACGAATCTGCAAAG	GTCTGGCCACCAGCACTGAA
CNTN6	AAACTGGTAATTCTGCTGCCA	ATGACATCATGTGGCTCCTG
GPNMB	TGAACCTGATATTCCC	GTCCTCTGACCATGCTGTCC
CLSTN2	CCTCCTCGCGGCTAAAG	GTGGTGGGTCCAAAATGACT
SDK2	CAGTTCATCAACGGCATCAA	GTCTTGAAAGTTAGGCCGGG
SCIN	AACGTCTGAAGGCAAACCAG	TCACCTCCATCTGGAAGCTC
LEPREL2	GTTGGATGGGCTGCTCAC	CGACCACGATAGCCAGACCT
SLC2A12	ACCTGTTGAAAACACCGAGG	CAGCAGTGACAGATGACAGGA
SLC2A10	GGAAAGTTTGTCCGGCG	CAGCAAAGACACAGAGGCAC
SLIT2	TCTTGGGACTGCGAAGCTAT	TTTTTATGTCAACTGCCCCAC
BCL2	CTGCACCTGACGCCCTTCACC	CACATGACCCCACCGAACTCAAAGA
BMF	GTGGCAACATCAAGCAGAGGTA	CGGTGGAACTGGTCTGCAA
HIF1α	TTACAGCAGCCAGACGATCA	GATTGCCCCAGCAGTCTACA
VEGF	TTGCCTTGCTGCTCTACCTC	GTGATGATTCTGCCCTCCTC
PHD3	ATACTACGTCAAGGAGAGGT	TCAGCATCAAAGTACCAGA
IGFBP1	CTGCGTGCAGGA GTCTGA	TCCTCCTCAGTTATCTCCGTG
IGFBP5	GAGCTGAAGGCTGAAGCAGT	GAATCCTTTGCGGTCACAAT
IGFBP3	GTCCAAGCGGGAGACAGAATAT	CCTGGGACTCAGCACATTGA
GFRA1	AAGCACAGCTACGGAATGCT	GTTGGGCTTCTCCCTCTCTT
SAMD9L	CTGGGATTCTGAGCATCCTTTC	TCACATGCTCTTTGGTCCAGTC
CTGF	CAGCATGGACGTTCGTCTG	CCAACCACGGTTTGGTCCTT
GPNMB	TGCGTCCGTGAGAATTCA	TGTGCTCCCTCATGTAAGCA
STC1	GACACAGATGGGATGTATGAC	GAATGGCGAGGAAGACCTTGG
DKK1	CCTTGGATGGGTATTCCAGA	CCTGAGGCACAGTCTGATGA
GLIPR1	AGTTCCGATCAGAGGTGAAACC	GCTTCAGCCGTGTATTATGTGA
GPC4	GCAAGGTCTCCGTGGTAAACC	CCGGCAGTGGGAGCAGTA
