# Supplementary material for: PBRM1 Regulates the Expression of Genes Involved in Metabolism and Cell Adhesion in Renal Clear Cell Carcinoma
Source: PLoS One. 2016 Apr 21;11(4):e0153718. doi: 10.1371/journal.pone.0153718 (PMC4839679; doi:10.1371/journal.pone.0153718)
Supplement: S2 Table — (Tab 1-DEGS) The Differentially expressed genes (DEGs) in Caki2+PBRM1 cells compared to Caki2+Vector. The columns represent (i) Gene Symbols of DEGs, (ii) Description of the DEGs, (iii) Log 2 Fold Change, (iv) BH–FDR-adjusted pvalue and (v) whether the fold change of DEG is significant. (Tab 2-Upregulated_Genes_GO (BP)) GO (BP) terms enriched by upregulated genes in Caki2+PBRM1. The columns represent (i) GO terms enriched, (ii) Description of the GO terms, (iii) the number of DEGs enriched in the GO term, (iv) p-value associated with enrichment and (v) Gene Symbols of the DEGS enriched in the GO term. (Tab 3-Downregulated_Genes_GO (BP)) GO (BP) terms enriched by downregulated genes in Caki2+PBRM1. The description of the columns are same as the ones in Tab 2. (XLS) [file pone.0153718.s007.xls]

## Sheet: DEGS
GeneSymbol	Description	Log2 Fold Change	FDR Adjusted p value	Significant
PBRM1	polybromo 1	3.54895	0	yes
STC1	stanniocalcin 1	2.50701	6.9375e-73	yes
PTPRD	protein tyrosine phosphatase, receptor type, D	2.17806	3.3844e-62	yes
FBN1	fibrillin 1	2.13803	0	yes
GFRA1	GDNF family receptor alpha 1	2.04062	2.13728e-40	yes
CP	ceruloplasmin (ferroxidase)	1.73635	5.32872e-75	yes
SCIN	scinderin	1.71078	8.77308e-45	yes
AGR2	anterior gradient 2	1.70266	1.68461e-33	yes
PPAPDC1A	phosphatidic acid phosphatase type 2 domain containing 1A	1.68912	3.11803e-35	yes
FAT3	FAT atypical cadherin 3	1.67108	1.36537e-40	yes
DKK1	dickkopf WNT signaling pathway inhibitor 1	1.66711	1.89677e-32	yes
IGFBP3	insulin-like growth factor binding protein 3	1.6666	0	yes
SAMD9L	sterile alpha motif domain containing 9-like	1.65656	3.37132e-22	yes
FSTL1	follistatin-like 1	1.6509	3.86533e-22	yes
GLIPR1	GLI pathogenesis-related 1	1.63527	7.01146e-39	yes
ADAM23	ADAM metallopeptidase domain 28	1.58517	3.3902e-36	yes
MXRA5	matrix-remodelling associated 5	1.48352	2.28214e-68	yes
GPC4	glypican 4	1.42761	4.81817e-32	yes
CFH	complement factor H	1.42364	7.64347e-19	yes
IGFBP1	insulin-like growth factor binding protein 1	1.41553	2.36088e-16	yes
HACE1	HECT domain and ankyrin repeat containing E3 ubiquitin protein ligase 1	1.38606	3.3844e-62	yes
GPNMB	glycoprotein (transmembrane) nmb	1.37589	2.26003e-43	yes
MAML3	mastermind-like 3 (Drosophila)	1.37469	3.56905e-18	yes
TCN1	transcobalamin I (vitamin B12 binding protein, R binder family)	1.35417	6.04295e-15	yes
CALCR	calcitonin receptor	1.33544	2.20514e-15	yes
ANTXR1	anthrax toxin receptor 1	1.32116	3.39318e-15	yes
EDNRB	endothelin receptor type B	1.31559	2.9876e-14	yes
CTGF	connective tissue growth factor	1.30849	6.32416e-126	yes
BRINP2	bone morphogenetic protein/retinoic acid inducible neural-specific 2	1.30828	5.93657e-26	yes
TMEM45A	transmembrane protein 45A	1.30365	5.24733e-25	yes
TNFRSF11B	tumor necrosis factor receptor superfamily, member 11b	1.27978	1.46274e-46	yes
TMEM27	transmembrane protein 27	1.27539	3.12927e-21	yes
NDUFA4L2	NADH dehydrogenase (ubiquinone) 1 alpha subcomplex, 4-like 2	1.26741	9.74227e-15	yes
TMEM47	transmembrane protein 47	1.24805	6.70931e-21	yes
EMILIN2	elastin microfibril interfacer 2	1.23839	5.26559e-21	yes
ASTN1	astrotactin 1	1.21836	2.32528e-15	yes
SULT1C2	sulfotransferase family, cytosolic, 1C, member 4	1.21697	2.43787e-25	yes
CALD1	caldesmon 1	1.20851	1.06379e-51	yes
RELN	reelin	1.19439	4.37002e-102	yes
PKIA	protein kinase (cAMP-dependent, catalytic) inhibitor alpha	1.19276	9.89893e-12	yes
THBS1	thrombospondin 1	1.19247	9.4232e-101	yes
SLITRK4	SLIT and NTRK-like family, member 4	1.18789	5.02813e-13	yes
TSPAN5	tetraspanin 5	1.18489	4.57536e-26	yes
MAOB	monoamine oxidase B	1.17055	9.11833e-12	yes
MOXD1	monooxygenase, DBH-like 1	1.16026	2.17292e-27	yes
NEDD9	neural precursor cell expressed, developmentally down-regulated 9	1.13935	1.04467e-11	yes
PAG1	phosphoprotein membrane anchor with glycosphingolipid microdomains 1	1.12657	3.23497e-38	yes
TSPAN13	tetraspanin 13	1.11104	1.25357e-77	yes
TMEM255A	transmembrane protein 255A	1.10354	1.92979e-16	yes
RORA	RAR-related orphan receptor A	1.1025	3.65359e-15	yes
CDH6	cadherin 6, type 2, K-cadherin (fetal kidney)	1.09311	1.62225e-97	yes
PCDH20	protocadherin 20	1.08378	3.06934e-10	yes
PAM	MYC binding protein 2, E3 ubiquitin protein ligase	1.08035	1.20369e-66	yes
GPR176	G protein-coupled receptor 176	1.07918	4.72546e-13	yes
LOX	lysyl oxidase	1.07848	1.70186e-71	yes
PTGFRN	prostaglandin F2 receptor inhibitor	1.07651	1.01974e-26	yes
MAML2	mastermind-like 2 (Drosophila)	1.0735	1.60685e-13	yes
DAB2	Dab, mitogen-responsive phosphoprotein, homolog 2 (Drosophila)	1.07269	5.251e-12	yes
SST	somatostatin	1.06602	7.47486e-71	yes
IFI44L	interferon-induced protein 44-like	1.04874	4.33343e-14	yes
KRT222	keratin 222	1.03939	2.86263e-10	yes
SLC2A10	solute carrier family 2 (facilitated glucose transporter), member 10	1.02901	4.59002e-12	yes
HNMT	histamine N-methyltransferase	1.02862	1.25364e-10	yes
GNGT2	guanine nucleotide binding protein (G protein), gamma transducing activity polypeptide 2	1.02561	8.45137e-09	yes
TNC	tenascin C	1.00831	8.3162e-13	yes
GPR161	G protein-coupled receptor 161	0.993664	3.42516e-19	yes
LAMA1	laminin, alpha 1	0.990243	1.68627e-25	yes
GLRX	glutaredoxin (thioltransferase)	0.990032	1.24644e-14	yes
FRAS1	Fraser extracellular matrix complex subunit 1	0.988776	2.74302e-09	yes
GSTM3	glutathione S-transferase mu 3 (brain)	0.988091	2.79442e-13	yes
NCKAP5	NCK-associated protein 5	0.982288	2.75989e-18	yes
SLC16A12	solute carrier family 16, member 12	0.966811	1.71202e-10	yes
TXNIP	thioredoxin interacting protein	0.965769	1.53615e-65	yes
CTSS	cathepsin S	0.964925	5.48415e-09	yes
NPY1R	neuropeptide Y receptor Y1	0.964905	3.238e-12	yes
FRMD6	FERM domain containing 6	0.961274	1.46036e-16	yes
HS6ST2	heparan sulfate 6-O-sulfotransferase 2	0.953596	1.29201e-07	yes
TDO2	tryptophan 2,3-dioxygenase	0.953431	2.19792e-08	yes
ALPK2	alpha-kinase 2	0.952856	6.0941e-08	yes
DNAH11	dynein, axonemal, heavy chain 11	0.952292	4.83375e-08	yes
NRIP3	nuclear receptor interacting protein 3	0.950711	9.36159e-08	yes
F3	contactin 1	0.948827	1.56739e-07	yes
WIPF1	WAS/WASL interacting protein family, member 1	0.947233	2.76466e-11	yes
KDM5B	lysine (K)-specific demethylase 5B	0.943905	3.05386e-15	yes
GALNT10	polypeptide N-acetylgalactosaminyltransferase 10	0.937467	1.927e-28	yes
MT1X	metallothionein 1X	0.934592	1.59255e-11	yes
RNASET2	ribonuclease T2	0.932838	2.91431e-17	yes
COL12A1	collagen, type XII, alpha 1	0.929509	2.6434e-15	yes
SLC29A4	solute carrier family 29 (equilibrative nucleoside transporter), member 4	0.92886	2.02578e-10	yes
TOX3	TOX high mobility group box family member 3	0.92357	3.94147e-07	yes
KCTD16	potassium channel tetramerization domain containing 16	0.922704	3.94147e-07	yes
ANTXR2	anthrax toxin receptor 2	0.920582	8.07771e-09	yes
BMF	Bcl2 modifying factor	0.920376	4.09137e-07	yes
SELM	selenoprotein M	0.913	4.79399e-18	yes
CPS1	carbamoyl-phosphate synthase 1, mitochondrial	0.911902	3.15042e-07	yes
CHST2	carbohydrate (N-acetylglucosamine-6-O) sulfotransferase 2	0.910381	2.01826e-11	yes
SYTL2	synaptotagmin-like 2	0.909086	4.48472e-08	yes
FN1	fibronectin 1	0.908785	1.54056e-152	yes
EPHB1	EPH receptor B1	0.90829	1.3584e-08	yes
PTK7	protein tyrosine kinase 7	0.906778	2.01596e-35	yes
NCAM1	neural cell adhesion molecule 1	0.901422	3.95536e-07	yes
NID1	nidogen 1	0.89994	6.45101e-07	yes
SDC2	syndecan 2	0.891703	3.9321e-18	yes
NDNF	neuron-derived neurotrophic factor	0.8909	8.70736e-07	yes
SPARC	secreted protein, acidic, cysteine-rich (osteonectin)	0.889111	5.50504e-78	yes
NEFL	neurofilament, light polypeptide	0.886961	1.88557e-84	yes
SLC8A1	solute carrier family 8 (sodium/calcium exchanger), member 1	0.884191	6.81282e-07	yes
SLC40A1	solute carrier family 40 (iron-regulated transporter), member 1	0.877136	3.29106e-09	yes
FAM110C	family with sequence similarity 110, member C	0.875323	6.27035e-09	yes
TMTC1	transmembrane and tetratricopeptide repeat containing 1	0.87438	1.23176e-09	yes
TSPAN7	tetraspanin 7	0.873289	4.71046e-08	yes
SLC17A3	solute carrier family 17 (organic anion transporter), member 3	0.868787	2.11678e-06	yes
CPE	carboxypeptidase E	0.864922	1.58047e-06	yes
DCDC2	doublecortin domain containing 2	0.863379	5.62351e-09	yes
GSN	gelsolin	0.86169	2.43332e-07	yes
CARD6	caspase recruitment domain family, member 6	0.859108	1.66691e-06	yes
SNAI2	snail family zinc finger 2	0.85704	2.15206e-10	yes
PHGDH	phosphoglycerate dehydrogenase	0.854871	1.44341e-12	yes
KMO	kynurenine 3-monooxygenase (kynurenine 3-hydroxylase)	0.852287	2.26432e-06	yes
AMOT	angiomotin	0.850503	5.21338e-07	yes
SPRY1	sprouty homolog 1, antagonist of FGF signaling (Drosophila)	0.844269	1.2868e-06	yes
NDRG1	N-myc downstream regulated 1	0.843064	2.28197e-58	yes
ZMAT3	zinc finger, matrin-type 3	0.842901	5.0723e-26	yes
ALDH1L1	aldehyde dehydrogenase 1 family, member L1	0.842036	1.57404e-06	yes
GAB1	phosphatidylinositol glycan anchor biosynthesis, class U	0.840917	1.00067e-08	yes
RIMKLA	ribosomal modification protein rimK-like family member A	0.840885	9.57763e-22	yes
GALNT5	polypeptide N-acetylgalactosaminyltransferase 5	0.840265	3.75368e-06	yes
AK5	adenylate kinase 5	0.839617	4.40961e-12	yes
MAP7D2	MAP7 domain containing 2	0.834	3.96026e-07	yes
C12orf36	chromosome 12 open reading frame 36	0.831758	3.76617e-06	yes
SPAG4	sperm associated antigen 4	0.83149	9.33216e-12	yes
NTNG1	netrin G1	0.829526	6.98841e-06	yes
MYO1D	myosin ID	0.828114	2.28934e-13	yes
GRB10	growth factor receptor-bound protein 10	0.82784	1.71662e-38	yes
HERC3	HECT and RLD domain containing E3 ubiquitin protein ligase 3	0.823142	3.08391e-11	yes
ID2	inhibitor of DNA binding 2, dominant negative helix-loop-helix protein	0.822481	5.28312e-20	yes
HPGD	hydroxyprostaglandin dehydrogenase 15-(NAD)	0.820098	4.01698e-07	yes
L1CAM	L1 cell adhesion molecule	0.820081	1.04044e-34	yes
QSOX1	quiescin Q6 sulfhydryl oxidase 1	0.817564	6.77508e-26	yes
DSE	dermatan sulfate epimerase	0.816375	1.64032e-11	yes
KLHL29	kelch-like family member 29	0.816359	2.75483e-10	yes
ABCB1	ATP-binding cassette, sub-family B (MDR/TAP), member 1	0.81426	2.33222e-15	yes
ZBED2	zinc finger, BED-type containing 2	0.809454	1.24383e-06	yes
SLC16A2	solute carrier family 16, member 2 (thyroid hormone transporter)	0.807925	4.95979e-06	yes
DOCK2	dedicator of cytokinesis 2	0.80321	2.37765e-09	yes
PPFIA4	protein tyrosine phosphatase, receptor type, f polypeptide (PTPRF), interacting protein (liprin), alpha 4	0.79748	4.66926e-11	yes
MMP24	matrix metallopeptidase 24 (membrane-inserted)	0.796209	2.82063e-08	yes
PTPRN	protein tyrosine phosphatase, receptor type, N	0.795784	1.54195e-05	yes
PFKFB4	6-phosphofructo-2-kinase/fructose-2,6-biphosphatase 4	0.787783	1.72654e-09	yes
GBP1	guanylate binding protein 1, interferon-inducible	0.787216	1.62799e-05	yes
TENM4	teneurin transmembrane protein 4	0.786888	2.43534e-05	yes
CLEC2B	C-type lectin domain family 1, member B	0.785073	3.82562e-07	yes
KALRN	kalirin, RhoGEF kinase	0.780054	1.72555e-05	yes
PHLDA1	pleckstrin homology-like domain, family A, member 1	0.774696	3.23619e-29	yes
INHBB	inhibin, beta B	0.771755	3.66511e-34	yes
NT5E	5'-nucleotidase, ecto (CD73)	0.771095	1.0119e-35	yes
CAMK2N1	calcium/calmodulin-dependent protein kinase II inhibitor 1	0.770903	6.18173e-12	yes
CLDN2	claudin 2	0.765087	3.59414e-05	yes
FAM171B	family with sequence similarity 171, member B	0.764052	1.17409e-06	yes
FAM115C	family with sequence similarity 115, member C	0.763054	4.80322e-05	yes
SDK2	sidekick cell adhesion molecule 2	0.761488	3.40116e-05	yes
KCNQ3	potassium voltage-gated channel, KQT-like subfamily, member 3	0.760865	5.64514e-10	yes
TUNAR	TCL1 upstream neural differentiation-associated RNA	0.760506	1.00915e-09	yes
C14orf132	chromosome 14 open reading frame 132	0.758859	3.32951e-06	yes
MME	membrane metallo-endopeptidase	0.757004	3.82416e-05	yes
NTNG2	netrin G2	0.756888	4.37306e-05	yes
CA5B	carbonic anhydrase VB, mitochondrial	0.756876	1.34209e-05	yes
CRISPLD2	cysteine-rich secretory protein LCCL domain containing 2	0.75673	1.25702e-09	yes
ACSM5	acyl-CoA synthetase medium-chain family member 5	0.754703	5.84717e-05	yes
DUSP6	dual specificity phosphatase 6	0.754599	2.09114e-06	yes
CHRM3	cholinergic receptor, muscarinic 3	0.750402	1.62289e-05	yes
FZD7	frizzled class receptor 7	0.749329	2.69561e-26	yes
LTBP1	latent transforming growth factor beta binding protein 1	0.748387	3.47404e-06	yes
KCNJ2	potassium inwardly-rectifying channel, subfamily J, member 2	0.748259	1.7062e-05	yes
ROBO1	roundabout, axon guidance receptor, homolog 1 (Drosophila)	0.74774	3.39474e-10	yes
PTPRB	protein tyrosine phosphatase, receptor type, B	0.747127	2.67631e-06	yes
MMP15	matrix metallopeptidase 15 (membrane-inserted)	0.746024	5.93792e-09	yes
ZDHHC9	zinc finger, DHHC-type containing 9	0.743574	4.61761e-35	yes
SPTLC3	serine palmitoyltransferase, long chain base subunit 3	0.741779	3.93753e-07	yes
PLXNA3	plexin A3	0.741595	6.08063e-15	yes
CLTCL1	clathrin, heavy chain-like 1	0.740986	5.06673e-05	yes
CLMP	CXADR-like membrane protein	0.739821	5.58591e-05	yes
C1orf116	chromosome 1 open reading frame 116	0.735365	5.68792e-07	yes
SOD3	superoxide dismutase 3, extracellular	0.731749	2.29231e-17	yes
SLC1A1	solute carrier family 1 (neuronal/epithelial high affinity glutamate transporter, system Xag), member 1	0.730797	5.10057e-18	yes
OLFML2B	olfactomedin-like 2B	0.730462	2.22763e-20	yes
ARID5B	AT rich interactive domain 5B (MRF1-like)	0.72721	1.52407e-08	yes
PLAU	plasminogen activator, urokinase	0.726902	6.41766e-06	yes
LRP1	C1D nuclear receptor corepressor	0.722849	6.71388e-40	yes
KCNJ16	potassium inwardly-rectifying channel, subfamily J, member 16	0.722338	2.73833e-25	yes
CLEC4E	C-type lectin domain family 4, member E	0.721132	7.03218e-12	yes
EBF1	early B-cell factor 1	0.720007	2.14438e-05	yes
CDC42EP3	CDC42 effector protein (Rho GTPase binding) 3	0.719332	2.25126e-14	yes
ALDH1L2	aldehyde dehydrogenase 1 family, member L2	0.717367	3.29844e-06	yes
PCSK2	proprotein convertase subtilisin/kexin type 2	0.71553	0.000159402	yes
CYP26B1	cytochrome P450, family 26, subfamily B, polypeptide 1	0.714982	3.35623e-15	yes
TANC2	tetratricopeptide repeat, ankyrin repeat and coiled-coil containing 2	0.712603	4.45835e-18	yes
CPEB4	cytoplasmic polyadenylation element binding protein 4	0.711857	1.10122e-07	yes
IPW	imprinted in Prader-Willi syndrome (non-protein coding)	0.707314	5.12662e-05	yes
SETBP1	SET binding protein 1	0.707012	2.58781e-05	yes
CD274	CD274 molecule	0.705932	1.62825e-07	yes
AMOTL1	angiomotin like 1	0.703098	3.57424e-20	yes
SLIT3	slit homolog 1 (Drosophila)	0.701443	1.41034e-11	yes
ENPP2	ectonucleotide pyrophosphatase/phosphodiesterase 2	0.69935	0.000108634	yes
RFTN1	raftlin, lipid raft linker 1	0.694792	0.000257427	yes
TRO	trophinin	0.694538	4.19543e-05	yes
TREML3P	triggering receptor expressed on myeloid cells-like 3, pseudogene	0.691055	0.000266286	yes
SPX	spexin hormone	0.690088	5.27091e-05	yes
PLA1A	phospholipase A1 member A	0.689821	8.77913e-05	yes
EPAS1	endothelial PAS domain protein 1	0.687848	7.25743e-07	yes
DPYD	dihydropyrimidine dehydrogenase	0.685099	0.000216817	yes
NNMT	nicotinamide N-methyltransferase	0.6846	1.71507e-07	yes
NUAK1	NUAK family, SNF1-like kinase, 1	0.683046	1.09592e-06	yes
FLJ23867	uncharacterized protein FLJ23867	0.681184	0.000347252	yes
FLRT2	fibronectin leucine rich transmembrane protein 2	0.67733	0.000176944	yes
CREG1	cellular repressor of E1A-stimulated genes 1	0.674424	6.75185e-32	yes
PTGER2	prostaglandin E receptor 2 (subtype EP2), 53kDa	0.673762	0.00030633	yes
NAMPT	nicotinamide phosphoribosyltransferase	0.672426	4.86264e-24	yes
RNF165	ring finger protein 165	0.671511	0.000314803	yes
FAM162A	family with sequence similarity 162, member A	0.670522	1.17676e-12	yes
NR3C2	nuclear receptor subfamily 3, group C, member 2	0.6703	4.92063e-05	yes
KCTD12	potassium channel tetramerization domain containing 12	0.665157	6.74787e-07	yes
REPS2	RALBP1 associated Eps domain containing 2	0.665017	0.00054445	yes
SUSD5	sushi domain containing 5	0.664079	0.000449986	yes
LHFP	lipoma HMGIC fusion partner	0.66302	2.67613e-05	yes
PHLDB2	pleckstrin homology-like domain, family B, member 2	0.661754	2.10734e-09	yes
CLSTN2	calsyntenin 2	0.66082	2.82297e-39	yes
PXDN	peroxidasin homolog (Drosophila)	0.66057	2.27709e-30	yes
HERPUD1	homocysteine-inducible, endoplasmic reticulum stress-inducible, ubiquitin-like domain member 1	0.659783	6.85687e-20	yes
ZEB2	zinc finger E-box binding homeobox 2	0.659775	0.000501386	yes
RRAGD	Ras-related GTP binding D	0.658706	1.05115e-05	yes
CITED2	Cbp/p300-interacting transactivator, with Glu/Asp-rich carboxy-terminal domain, 2	0.657683	2.99453e-22	yes
DNER	delta/notch-like EGF repeat containing	0.654985	1.10597e-05	yes
CHPF	chondroitin polymerizing factor	0.654844	1.19624e-05	yes
MYLK	myosin light chain kinase	0.654179	9.78951e-19	yes
PGBD5	piggyBac transposable element derived 5	0.653418	4.44298e-06	yes
TRIM22	tripartite motif containing 22	0.652331	0.000555406	yes
BASP1	brain abundant, membrane attached signal protein 1	0.651418	0.000117192	yes
TLR3	toll-like receptor 3	0.649466	2.8996e-06	yes
SMOC1	SPARC related modular calcium binding 1	0.647401	0.000395576	yes
TMSB4X	thymosin beta 4, X-linked	0.6474	1.42657e-36	yes
TIPARP	TCDD-inducible poly(ADP-ribose) polymerase	0.642702	5.58102e-16	yes
SEMA5A	sema domain, seven thrombospondin repeats (type 1 and type 1-like), transmembrane domain (TM) and short cytoplasmic domain, (semaphorin) 5A	0.642204	0.000692403	yes
IGFBP7	insulin-like growth factor binding protein 7	0.641986	2.43419e-41	yes
HYDIN	HYDIN, axonemal central pair apparatus protein	0.640955	0.000809802	yes
MSX2	msh homeobox 2	0.640593	9.05989e-10	yes
PALMD	palmdelphin	0.637738	0.000208318	yes
KRT20	keratin 20	0.637126	1.99311e-07	yes
SYBU	syntabulin (syntaxin-interacting)	0.635404	5.34546e-05	yes
HHIP	hedgehog interacting protein	0.631079	0.000464888	yes
PGD	phosphoglycerate dehydrogenase	0.63107	1.17295e-50	yes
KIAA1244	KIAA1244	0.630894	7.88442e-19	yes
SCD5	stearoyl-CoA desaturase 5	0.629159	0.00108453	yes
IER5L	immediate early response 5-like	0.629005	1.28101e-07	yes
CNTN4	contactin 4	0.628403	0.000820368	yes
BNIP3	BCL2/adenovirus E1B 19kDa interacting protein 3	0.628342	4.0122e-44	yes
SSBP3	single stranded DNA binding protein 3	0.625199	4.55076e-06	yes
PNMA2	paraneoplastic Ma antigen 2	0.623785	0.000756329	yes
SLC44A5	solute carrier family 44, member 5	0.621563	0.00107933	yes
GAD1	glutamate decarboxylase 1 (brain, 67kDa)	0.621092	0.00137443	yes
ARHGDIB	Rho GDP dissociation inhibitor (GDI) beta	0.618855	0.0015489	yes
KCNK2	potassium channel, subfamily K, member 2	0.618329	0.000824189	yes
MAGED1	melanoma antigen family D, 1	0.617649	5.3248e-40	yes
TSC22D3	TSC22 domain family, member 3	0.615723	5.71396e-07	yes
SLC39A13	solute carrier family 39 (zinc transporter), member 13	0.614111	1.09359e-06	yes
COL24A1	collagen, type XXIV, alpha 1	0.612574	0.00075702	yes
COL4A5	collagen, type IV, alpha 5	0.612164	0.000158683	yes
ITGB6	integrin, beta 6	0.610962	4.91302e-09	yes
CXCL5	chemokine (C-X-C motif) ligand 5	0.610001	0.00137038	yes
NPR3	natriuretic peptide receptor 3	0.608249	0.00127772	yes
DUSP7	dual specificity phosphatase 7	0.607159	0.000385003	yes
SULF2	sulfatase 2	0.604979	2.08014e-14	yes
SLIT2	slit homolog 2 (Drosophila)	0.604727	0.000901313	yes
ITGA3	integrin, alpha 3 (antigen CD49C, alpha 3 subunit of VLA-3 receptor)	0.604084	1.36395e-31	yes
GREM2	gremlin 2, DAN family BMP antagonist	0.603613	0.000924825	yes
ARMCX2	armadillo repeat containing, X-linked 2	0.603321	2.10156e-06	yes
GRM1	glutamate receptor, metabotropic 1	0.602999	0.00217792	yes
SLC46A3	solute carrier family 46, member 3	0.600998	0.0019331	yes
GLIS1	GLIS family zinc finger 1	0.599903	0.00168646	yes
MDGA1	MAM domain containing glycosylphosphatidylinositol anchor 1	0.597757	5.13241e-11	yes
DOCK8	dedicator of cytokinesis 8	0.59764	2.89843e-05	yes
INSIG2	insulin induced gene 2	0.597305	5.34063e-12	yes
KCNC3	potassium voltage-gated channel, Shaw-related subfamily, member 3	0.597224	0.000127555	yes
TUBA4A	tubulin, alpha 4a	0.594093	1.49408e-16	yes
DNAH5	dynein, axonemal, heavy chain 5	0.591951	6.62631e-08	yes
SLC22A17	solute carrier family 22, member 17	0.591387	0.000674939	yes
MORC4	MORC family CW-type zinc finger 4	0.590757	2.01123e-05	yes
SLC2A12	solute carrier family 2 (facilitated glucose transporter), member 12	0.59038	8.11496e-07	yes
PIEZO2	piezo-type mechanosensitive ion channel component 2	0.589395	8.97639e-09	yes
FZD1	frizzled class receptor 1	0.588576	0.000107777	yes
KCNV1	potassium channel, subfamily V, member 1	0.587499	0.00301543	yes
TLL2	tolloid-like 2	0.587363	0.0022418	yes
ELL2	elongation factor, RNA polymerase II, 2	0.584018	0.00112937	yes
LEPREL2	leprecan-like 2	0.582431	7.83677e-05	yes
SERTAD4	SERTA domain containing 4	0.579875	0.0015489	yes
AK4	adenylate kinase 4	0.577321	3.49594e-25	yes
PXYLP1	2-phosphoxylose phosphatase 1	0.576522	0.000841951	yes
SEPT3	septin 3	0.574375	0.00017548	yes
NPHP4	nephronophthisis 4	0.57432	0.000248538	yes
CERKL	ceramide kinase-like	0.573706	0.00386546	yes
MRC2	mannose receptor, C type 2	0.569727	1.05508e-16	yes
FAM114A1	family with sequence similarity 114, member A1	0.569112	4.78604e-15	yes
FKBP10	FK506 binding protein 10, 65 kDa	0.568833	2.80953e-31	yes
C1S	complement component 1, s subcomponent	0.56781	2.91717e-08	yes
SAP30L-AS1	SAP30L antisense RNA 1 (head to head)	0.565996	0.00364942	yes
NFIA	nuclear factor I/A	0.565517	8.07676e-05	yes
PDK1	pyruvate dehydrogenase kinase, isozyme 1	0.564699	9.50174e-13	yes
PCDH9	protocadherin 9	0.562704	0.00467896	yes
SSBP2	single-stranded DNA binding protein 2	0.562596	0.00220984	yes
IGDCC4	immunoglobulin superfamily, DCC subclass, member 4	0.562507	0.000325522	yes
LRP3	low density lipoprotein receptor-related protein 3	0.560836	1.0214e-06	yes
DCBLD1	discoidin, CUB and LCCL domain containing 1	0.559825	0.0025478	yes
TBC1D16	TBC1 domain family, member 16	0.558261	1.58145e-18	yes
TM4SF18	transmembrane 4 L six family member 18	0.556945	0.00255597	yes
TPI1	triosephosphate isomerase 1	0.555011	1.96843e-52	yes
DGKI	diacylglycerol kinase, iota	0.554356	0.00281041	yes
WLS	wntless Wnt ligand secretion mediator	0.553533	0.00146748	yes
EFNB2	ephrin-B2	0.552918	1.99407e-06	yes
SSPN	sarcospan	0.552595	0.00400416	yes
EFEMP1	EGF containing fibulin-like extracellular matrix protein 1	0.552486	0.00596187	yes
DIRAS2	DIRAS family, GTP-binding RAS-like 2	0.551762	0.000593775	yes
GLP2R	glucagon-like peptide 2 receptor	0.550977	0.00356516	yes
KIF26B	kinesin family member 26B	0.550556	0.00512765	yes
MXI1	MAX interactor 1, dimerization protein	0.549117	1.31566e-06	yes
FAM127A	family with sequence similarity 127, member A	0.547086	1.41034e-11	yes
PPP2R3A	protein phosphatase 2, regulatory subunit B'', alpha	0.545295	8.42105e-06	yes
PTPRR	protein tyrosine phosphatase, receptor type, R	0.543327	0.00261891	yes
SOX13	SRY (sex determining region Y)-box 13	0.543325	0.0041656	yes
NSUN3	NOP2/Sun domain family, member 3	0.541457	0.000178131	yes
DLC1	DLC1 Rho GTPase activating protein	0.540687	0.0022803	yes
BAMBI	BMP and activin membrane-bound inhibitor	0.540413	9.89943e-09	yes
SEMA3F	sema domain, immunoglobulin domain (Ig), short basic domain, secreted, (semaphorin) 3F	0.540242	5.72259e-11	yes
RUNX2	runt-related transcription factor 2	0.539021	1.05257e-05	yes
GABRB3	gamma-aminobutyric acid (GABA) A receptor, beta 3	0.538972	9.62642e-05	yes
ZHX3	zinc fingers and homeoboxes 3	0.538591	2.87789e-09	yes
SESTD1	SEC14 and spectrin domains 1	0.538283	1.02788e-09	yes
SHISA2	shisa family member 2	0.53821	1.45326e-16	yes
FOLR1	folate receptor 1 (adult)	0.53664	0.00439435	yes
CRYM	crystallin, mu	0.536153	0.006213	yes
ADAMTS1	ADAM metallopeptidase with thrombospondin type 1 motif, 1	0.536019	1.97517e-13	yes
DNM3	dynamin 3	0.535102	0.0080448	yes
LINC00942	long intergenic non-protein coding RNA 942	0.534993	2.59872e-06	yes
SEL1L3	sel-1 suppressor of lin-12-like 3 (C. elegans)	0.533171	9.05667e-32	yes
CYR61	cysteine-rich, angiogenic inducer, 61	0.532885	2.60382e-09	yes
VSTM4	V-set and transmembrane domain containing 4	0.531208	0.00286866	yes
GNAO1	guanine nucleotide binding protein (G protein), alpha activating activity polypeptide O	0.53115	0.00830272	yes
EGLN3	egl-9 family hypoxia-inducible factor 3	0.530745	7.8911e-12	yes
FIBCD1	fibrinogen C domain containing 1	0.530717	0.00037555	yes
CTTNBP2	cortactin binding protein 2	0.530504	0.00712963	yes
BOC	BOC cell adhesion associated, oncogene regulated	0.52996	0.00555949	yes
GAS1	growth arrest-specific 1	0.529265	0.00719964	yes
FAXC	failed axon connections homolog (Drosophila)	0.528846	0.000366722	yes
NHSL1	NHS-like 1	0.528329	7.8498e-05	yes
RND3	Rho family GTPase 3	0.527683	1.36286e-12	yes
ADD2	adducin 2 (beta)	0.526642	0.00364667	yes
LPPR5	lipid phosphate phosphatase-related protein type 5	0.526625	0.0061269	yes
QPCT	glutaminyl-peptide cyclotransferase	0.526417	0.00954682	yes
VKORC1	vitamin K epoxide reductase complex, subunit 1	0.524313	1.35028e-14	yes
CLIC4	chloride intracellular channel 4	0.523833	5.17053e-13	yes
FURIN	furin (paired basic amino acid cleaving enzyme)	0.523742	2.95684e-10	yes
SNHG18	small nucleolar RNA host gene 18 (non-protein coding)	0.523568	0.00753186	yes
ICA1	islet cell autoantigen 1, 69kDa	0.520784	0.00690842	yes
OSR1	odd-skipped related transciption factor 1	0.520124	0.00797939	yes
HOXA13	homeobox A13	0.519979	0.0100722	yes
SIK1	salt-inducible kinase 1	0.519814	5.89281e-17	yes
CD47	CD47 molecule	0.518899	1.82119e-10	yes
TBC1D8B	TBC1 domain family, member 8B (with GRAM domain)	0.517953	0.000187071	yes
SEMA6A	sema domain, transmembrane domain (TM), and cytoplasmic domain, (semaphorin) 6A	0.517845	0.00407814	yes
TPM1	tropomyosin 1 (alpha)	0.517758	7.24762e-29	yes
MLPH	melanophilin	0.516458	2.64373e-06	yes
VAMP8	vesicle-associated membrane protein 8	0.516449	0.000721139	yes
GYS1	glycogen synthase 1 (muscle)	0.515723	2.87452e-15	yes
PDK3	pyruvate dehydrogenase kinase, isozyme 3	0.515266	8.68078e-12	yes
FAM195B	family with sequence similarity 195, member B	0.514314	0.00197018	yes
TRPS1	trichorhinophalangeal syndrome I	0.513362	5.79987e-05	yes
CPA4	carboxypeptidase A4	0.51275	0.00499108	yes
PIK3C3	phosphatidylinositol 3-kinase, catalytic subunit type 3	0.5127	0.000625435	yes
TMCC1	transmembrane and coiled-coil domain family 1	0.512624	6.49799e-09	yes
BBS5	Bardet-Biedl syndrome 5	0.512538	0.00829419	yes
NCF2	neutrophil cytosolic factor 2	0.510163	0.00146816	yes
SRPX	sushi-repeat containing protein, X-linked	0.508534	0.0071301	yes
SERPINB5	serpin peptidase inhibitor, clade B (ovalbumin), member 5	0.508136	6.82327e-16	yes
ZCCHC24	zinc finger, CCHC domain containing 24	0.507152	0.000723399	yes
SCPEP1	serine carboxypeptidase 1	0.506265	1.55554e-07	yes
SYT1	synaptotagmin I	0.505405	5.69953e-07	yes
SOX6	SRY (sex determining region Y)-box 6	0.504717	0.00390436	yes
SUSD4	sushi domain containing 4	0.503866	0.00737088	yes
FGF12	fibroblast growth factor 12	0.502583	0.0076814	yes
SEC14L2	SEC14-like 2 (S. cerevisiae)	0.501214	0.000133822	yes
PPIF	peptidylprolyl isomerase F	0.501182	1.04359e-24	yes
KLF8	Kruppel-like factor 8	0.500984	0.00755538	yes
DSEL	dermatan sulfate epimerase-like	0.500628	0.00961343	yes
G0S2	G0/G1 switch 2	0.499706	0.00926059	yes
LHPP	phospholysine phosphohistidine inorganic pyrophosphate phosphatase	0.499107	0.00156077	yes
PYGO1	pygopus family PHD finger 1	0.497896	0.00846101	yes
MAL2	mal, T-cell differentiation protein 2 (gene/pseudogene)	0.496832	7.72189e-22	yes
SLC4A3	solute carrier family 4 (anion exchanger), member 3	0.496677	0.0134481	yes
AMIGO2	adhesion molecule with Ig-like domain 2	0.496536	1.56051e-27	yes
KIAA0754	KIAA0754	0.496525	9.34439e-07	yes
PGM1	phosphoglucomutase 1	0.496187	1.52087e-10	yes
CXCR4	chemokine (C-X-C motif) receptor 4	0.495731	0.00781319	yes
PTGS1	prostaglandin-endoperoxide synthase 1 (prostaglandin G/H synthase and cyclooxygenase)	0.495675	0.00838557	yes
GLTP	glycolipid transfer protein	0.4956	0.000145996	yes
RHBDL3	rhomboid, veinlet-like 3 (Drosophila)	0.495514	0.009828	yes
ARNTL	aryl hydrocarbon receptor nuclear translocator-like	0.494975	0.000230541	yes
BMP6	bone morphogenetic protein 6	0.494616	0.000923721	yes
MARK1	MAP/microtubule affinity-regulating kinase 1	0.493981	0.00723528	yes
OSBPL6	oxysterol binding protein-like 6	0.492766	0.0124797	yes
MXD4	MAX dimerization protein 4	0.492355	0.000422031	yes
PARM1	prostate androgen-regulated mucin-like protein 1	0.492317	0.0086805	yes
FNDC4	fibronectin type III domain containing 4	0.491791	0.0157828	yes
NANP	N-acetylneuraminic acid phosphatase	0.491749	0.000966032	yes
SLCO4A1	solute carrier organic anion transporter family, member 4A1	0.490585	0.000228688	yes
RNF144B	ring finger protein 144B	0.489845	2.80502e-09	yes
CNTN6	contactin 6	0.489094	0.00690307	yes
SEMA3E	sema domain, immunoglobulin domain (Ig), short basic domain, secreted, (semaphorin) 3E	0.488962	0.0101758	yes
YPEL5	yippee-like 5 (Drosophila)	0.488479	5.5514e-06	yes
CASP4	caspase 4, apoptosis-related cysteine peptidase	0.48812	0.0168343	yes
MAGED2	melanoma antigen family D, 2	0.487624	2.71426e-20	yes
TIMP2	TIMP metallopeptidase inhibitor 2	0.487487	5.6777e-26	yes
SDK1	sidekick cell adhesion molecule 1	0.48633	7.49622e-07	yes
SEC24D	SEC24 family member D	0.486026	2.45186e-17	yes
FAM78A	family with sequence similarity 78, member A	0.485828	0.0185862	yes
UGT1A9	UDP glucuronosyltransferase 1 family, polypeptide A9	0.485627	1.40898e-09	yes
SLC35E1	solute carrier family 35, member E1	0.485246	6.35352e-14	yes
DOK7	docking protein 7	0.484989	0.0184066	yes
ITGA5	integrin, alpha 5 (fibronectin receptor, alpha polypeptide)	0.484523	3.65499e-16	yes
HCN4	hyperpolarization activated cyclic nucleotide-gated potassium channel 4	0.484273	0.0147199	yes
ALKBH5	AlkB family member 5, RNA demethylase	0.484089	2.56947e-11	yes
PRKD3	protein kinase D3	0.483386	1.4004e-08	yes
ZNF653	zinc finger protein 653	0.482902	0.013697	yes
PDE4DIP	phosphodiesterase 4D interacting protein	0.482475	5.74558e-06	yes
FBXO32	F-box protein 32	0.481972	0.0111126	yes
FAM84B	family with sequence similarity 84, member B	0.481769	4.39566e-20	yes
RRM2B	ribonucleotide reductase M2 B (TP53 inducible)	0.481766	9.98764e-11	yes
SEMA3B	sema domain, immunoglobulin domain (Ig), short basic domain, secreted, (semaphorin) 3B	0.48171	2.01989e-07	yes
HILPDA	hypoxia inducible lipid droplet-associated	0.48157	0.00423392	yes
BARX1	BARX homeobox 1	0.480941	0.0100052	yes
SAT1	solute carrier family 26 (anion exchanger), member 1	0.479946	3.0306e-07	yes
PI4K2A	phosphatidylinositol 4-kinase type 2 alpha	0.47871	1.91496e-05	yes
CTSH	cathepsin H	0.478577	7.50856e-06	yes
CDK17	cyclin-dependent kinase 17	0.478383	7.34132e-07	yes
CSRNP3	cysteine-serine-rich nuclear protein 3	0.477171	0.0102198	yes
RHOBTB3	Rho-related BTB domain containing 3	0.477169	4.68754e-08	yes
KCNN4	potassium intermediate/small conductance calcium-activated channel, subfamily N, member 4	0.476765	0.00215247	yes
CITED4	Cbp/p300-interacting transactivator, with Glu/Asp-rich carboxy-terminal domain, 4	0.476141	0.0172176	yes
LOC344887	NmrA-like family domain containing 1 pseudogene	0.476131	0.000309318	yes
TMTC2	transmembrane and tetratricopeptide repeat containing 2	0.475494	3.15658e-05	yes
LOC100996609	NA	0.474882	0.020217	yes
TUBA1A	tubulin, alpha 1a	0.473523	1.34566e-12	yes
KCNAB2	potassium voltage-gated channel, shaker-related subfamily, beta member 2	0.472505	0.000232721	yes
GCNT3	glucosaminyl (N-acetyl) transferase 3, mucin type	0.471702	0.00151196	yes
TYRO3	TYRO3 protein tyrosine kinase	0.471292	9.36709e-08	yes
EGR2	early growth response 2	0.470909	0.0231215	yes
EEPD1	endonuclease/exonuclease/phosphatase family domain containing 1	0.470387	8.77913e-05	yes
NRG3	neuregulin 3	0.469934	0.00797939	yes
APOL1	apolipoprotein L, 1	0.467277	6.24751e-25	yes
SH3PXD2A	SH3 and PX domains 2A	0.466832	5.01463e-05	yes
SYDE1	synapse defective 1, Rho GTPase, homolog 1 (C. elegans)	0.466791	4.3662e-05	yes
C1orf21	chromosome 1 open reading frame 21	0.464712	0.0116421	yes
SGIP1	SH3-domain GRB2-like (endophilin) interacting protein 1	0.464292	0.00483749	yes
GPRC5C	G protein-coupled receptor, class C, group 5, member C	0.464161	1.75535e-10	yes
NAGK	N-acetylglucosamine kinase	0.46374	0.000300082	yes
ANGPTL4	angiopoietin-like 4	0.463495	0.00596187	yes
SCN2A	sodium channel, voltage-gated, type II, alpha subunit	0.463335	0.0228713	yes
CCL20	chemokine (C-C motif) ligand 20	0.463188	0.0275053	yes
MAMDC2	MAM domain containing 2	0.463123	0.0147444	yes
PEAK1	pseudopodium-enriched atypical kinase 1	0.463065	0.00152715	yes
CRIM1	cysteine rich transmembrane BMP regulator 1 (chordin-like)	0.462783	6.95301e-26	yes
IRX5	iroquois homeobox 5	0.462741	0.00209282	yes
SAYSD1	SAYSVFN motif domain containing 1	0.462424	0.0102074	yes
DOK5	docking protein 5	0.46208	0.0279425	yes
PCSK1N	proprotein convertase subtilisin/kexin type 1 inhibitor	0.461848	0.000355738	yes
HK2	hook microtubule-tethering protein 2	0.46046	1.87934e-12	yes
C7orf60	chromosome 7 open reading frame 60	0.459992	0.00262275	yes
CADM1	cell adhesion molecule 1	0.459988	1.00399e-06	yes
TMEM158	transmembrane protein 158 (gene/pseudogene)	0.459343	0.0246514	yes
SLC9A3	solute carrier family 9, subfamily A (NHE3, cation proton antiporter 3), member 3	0.45924	0.0244552	yes
ATOH8	atonal homolog 8 (Drosophila)	0.458883	0.0123896	yes
DACH1	dachshund family transcription factor 1	0.45866	0.0100683	yes
DOK3	docking protein 3	0.457218	0.0168372	yes
NOTCH2	notch 2	0.456013	2.35288e-28	yes
STC2	stanniocalcin 2	0.455699	8.29917e-20	yes
APOL2	apolipoprotein L, 2	0.455149	4.02768e-12	yes
SEPT11	septin 11	0.4549	1.66912e-15	yes
UNC5A	unc-5 homolog A (C. elegans)	0.454669	0.0012698	yes
BHLHE41	basic helix-loop-helix family, member e41	0.453472	0.00340973	yes
FZD3	frizzled class receptor 3	0.452884	0.0202233	yes
ASTN2	astrotactin 2	0.452821	0.000620338	yes
DYRK1B	dual-specificity tyrosine-(Y)-phosphorylation regulated kinase 1B	0.452719	0.00472747	yes
MEF2D	myocyte enhancer factor 2D	0.451351	0.000239936	yes
SPRY2	sprouty homolog 2 (Drosophila)	0.451234	0.0169457	yes
PPP2R5B	protein phosphatase 2, regulatory subunit B', beta	0.45096	0.0216704	yes
BRINP1	bone morphogenetic protein/retinoic acid inducible neural-specific 1	0.450015	0.0220481	yes
TP53I3	tumor protein p53 inducible protein 3	0.449594	1.70357e-14	yes
CELSR2	cadherin, EGF LAG seven-pass G-type receptor 2	0.449246	2.98165e-09	yes
TMEM63C	transmembrane protein 63C	0.449112	0.0140629	yes
ZNF470	zinc finger protein 470	0.449085	0.00435898	yes
NXPH4	neurexophilin 4	0.448833	0.0338984	yes
INPP4A	inositol polyphosphate-4-phosphatase, type I, 107kDa	0.448815	4.29535e-05	yes
CNR1	cannabinoid receptor 1 (brain)	0.448355	0.00630942	yes
IMPDH1	IMP (inosine 5'-monophosphate) dehydrogenase 1	0.44798	4.44298e-06	yes
AOX1	aldehyde oxidase 1	0.44789	0.0321644	yes
XYLT1	xylosyltransferase I	0.447346	0.0346413	yes
GDF15	growth differentiation factor 15	0.446334	0.000824189	yes
DOCK4	dedicator of cytokinesis 4	0.446042	3.35923e-06	yes
MARCKSL1	MARCKS-like 1	0.446039	0.0162552	yes
BCL2	B-cell CLL/lymphoma 2	0.445827	0.00427715	yes
GALNT18	polypeptide N-acetylgalactosaminyltransferase 18	0.444924	0.00173841	yes
TP53INP1	tumor protein p53 inducible nuclear protein 1	0.444864	0.00611757	yes
PTHLH	parathyroid hormone-like hormone	0.444742	0.035744	yes
ARMCX1	armadillo repeat containing, X-linked 1	0.444576	0.0148247	yes
TMEM132B	transmembrane protein 132B	0.444491	0.0342338	yes
GPR110	G protein-coupled receptor 110	0.444453	1.80037e-08	yes
FMN1	formin 1	0.443995	5.58591e-05	yes
PPP1R1A	protein phosphatase 1, regulatory (inhibitor) subunit 1A	0.443746	0.0338871	yes
ADAM15	ADAM metallopeptidase domain 15	0.44349	2.75331e-07	yes
CALU	calumenin	0.442676	2.69561e-26	yes
DDIT4L	DNA-damage-inducible transcript 4-like	0.442324	0.0373412	yes
GOLM1	golgi membrane protein 1	0.442288	8.91824e-09	yes
TNFAIP2	tumor necrosis factor, alpha-induced protein 2	0.441908	1.06909e-14	yes
ULK1	unc-51 like autophagy activating kinase 1	0.441723	1.81129e-05	yes
HOXB9	homeobox B9	0.441046	0.0374129	yes
BICC1	BicC family RNA binding protein 1	0.44096	1.30512e-11	yes
NANOS1	nanos homolog 1 (Drosophila)	0.440724	0.00427341	yes
MIRLET7BHG	MIRLET7B host gene (non-protein coding)	0.438107	0.0397471	yes
LOXL2	lysyl oxidase-like 2	0.438092	2.93042e-14	yes
PELI2	pellino E3 ubiquitin protein ligase family member 2	0.437812	0.00101224	yes
FAM57A	family with sequence similarity 57, member A	0.437415	1.58599e-05	yes
ERO1L	ERO1-like (S. cerevisiae)	0.437346	1.25363e-13	yes
SHMT2	serine hydroxymethyltransferase 2 (mitochondrial)	0.437317	8.36918e-18	yes
IFNGR1	interferon gamma receptor 1	0.437203	1.14346e-08	yes
KCNMB4	potassium large conductance calcium-activated channel, subfamily M, beta member 4	0.436352	0.0164265	yes
LEPRE1	leucine proline-enriched proteoglycan (leprecan) 1	0.436153	1.28883e-07	yes
CERCAM	cerebral endothelial cell adhesion molecule	0.435979	5.82152e-05	yes
SH3YL1	SH3 and SYLF domain containing 1	0.435246	0.0310684	yes
HTR2B	5-hydroxytryptamine (serotonin) receptor 2B, G protein-coupled	0.434964	0.0233675	yes
DYRK3	dual-specificity tyrosine-(Y)-phosphorylation regulated kinase 3	0.434943	0.0183469	yes
ANKZF1	ankyrin repeat and zinc finger domain containing 1	0.434786	4.53791e-06	yes
RSPO3	R-spondin 3	0.434022	0.0144866	yes
KIAA0247	KIAA0247	0.433933	0.0043004	yes
AFP	alpha-fetoprotein	0.433586	0.0403868	yes
ARRDC4	arrestin domain containing 4	0.433575	1.94846e-05	yes
NOV	nephroblastoma overexpressed	0.432919	9.19202e-08	yes
KITLG	KIT ligand	0.432672	1.31544e-11	yes
LAPTM4A	lysosomal protein transmembrane 4 alpha	0.431992	4.95409e-21	yes
COL6A2	collagen, type VI, alpha 2	0.431953	5.29786e-09	yes
NLGN4X	neuroligin 4, X-linked	0.431834	2.91656e-06	yes
TBC1D2B	TBC1 domain family, member 2B	0.431699	3.76158e-05	yes
GPI	glucosamine-6-phosphate deaminase 1	0.431689	1.7835e-22	yes
PDZD4	PDZ domain containing 4	0.431056	0.03962	yes
TGFBI	transforming growth factor, beta-induced, 68kDa	0.431029	8.36918e-18	yes
RIT1	Ras-like without CAAX 1	0.4307	5.65705e-09	yes
MAOA	monoamine oxidase A	0.430682	0.0354048	yes
HOXC13	homeobox C13	0.430597	0.0292645	yes
MT1L	metallothionein 1L (gene/pseudogene)	0.429979	0.00368845	yes
S100A4	S100 calcium binding protein A4	0.429418	0.000693676	yes
PRKAR2B	protein kinase, cAMP-dependent, regulatory, type II, beta	0.429353	0.00237838	yes
MMP7	matrix metallopeptidase 7 (matrilysin, uterine)	0.429212	2.30957e-19	yes
DFNA5	deafness, autosomal dominant 5	0.429209	0.000238773	yes
FAM26E	family with sequence similarity 26, member E	0.428771	0.00797939	yes
RRAGA	Ras-related GTP binding A	0.427848	2.16834e-09	yes
LINC00607	long intergenic non-protein coding RNA 607	0.427779	0.0268895	yes
FAM134B	family with sequence similarity 134, member B	0.42746	0.0010482	yes
SIAH2	siah E3 ubiquitin protein ligase 2	0.426597	0.000386712	yes
KDM4B	lysine (K)-specific demethylase 4B	0.426413	7.025e-07	yes
ABCA5	ATP-binding cassette, sub-family A (ABC1), member 5	0.426053	0.0356987	yes
MAN2A1	mannosidase, alpha, class 2A, member 1	0.425932	0.000524209	yes
C1orf233	chromosome 1 open reading frame 233	0.425866	0.00144655	yes
DCHS2	dachsous cadherin-related 2	0.425381	0.0453215	yes
CARD16	caspase recruitment domain family, member 16	0.425189	0.0344429	yes
PDLIM3	PDZ and LIM domain 3	0.424801	0.0321644	yes
COL4A4	collagen, type IV, alpha 4	0.424425	0.000327396	yes
JUN	jun proto-oncogene	0.424172	1.81129e-05	yes
TNFRSF19	tumor necrosis factor receptor superfamily, member 19	0.424154	0.0482487	yes
TFAP2C	transcription factor AP-2 gamma (activating enhancer binding protein 2 gamma)	0.423762	0.0286857	yes
CLGN	calmegin	0.42347	0.00606503	yes
CDON	cell adhesion associated, oncogene regulated	0.423143	0.0482858	yes
PVRL1	poliovirus receptor-related 1 (herpesvirus entry mediator C)	0.421651	0.00419964	yes
CD55	CD55 molecule, decay accelerating factor for complement (Cromer blood group)	0.420802	3.15042e-07	yes
MFSD6	major facilitator superfamily domain containing 6	0.420369	3.64821e-05	yes
SERPINB9	serpin peptidase inhibitor, clade B (ovalbumin), member 9	0.419934	0.0334568	yes
BET1	Bet1 golgi vesicular membrane trafficking protein	0.419699	0.000238688	yes
DUSP5	dual specificity phosphatase 5	0.41927	1.19836e-12	yes
PANX2	pannexin 2	0.418022	5.10142e-05	yes
FAM198B	family with sequence similarity 198, member B	0.417777	6.11095e-14	yes
HOOK3	hook microtubule-tethering protein 3	0.41756	0.000183881	yes
BACE1	beta-site APP-cleaving enzyme 1	0.417361	0.00512765	yes
LINC00488	long intergenic non-protein coding RNA 488	0.417185	3.45227e-05	yes
CREB3L2	cAMP responsive element binding protein 3-like 2	0.416482	5.20596e-09	yes
COL27A1	collagen, type XXVII, alpha 1	0.416054	0.000140123	yes
GPR137B	G protein-coupled receptor 137B	0.415717	0.00419964	yes
ZNF365	zinc finger protein 365	0.414461	0.0436183	yes
C2orf72	chromosome 2 open reading frame 72	0.414366	0.011889	yes
WFS1	Wolfram syndrome 1 (wolframin)	0.414335	0.000178131	yes
C11orf95	chromosome 11 open reading frame 95	0.414117	0.00917871	yes
DGCR5	DiGeorge syndrome critical region gene 5 (non-protein coding)	0.413681	0.00491161	yes
FZD8	frizzled class receptor 8	0.413094	0.00308291	yes
PTPRM	protein tyrosine phosphatase, receptor type, M	0.412893	0.0001081	yes
HS6ST3	heparan sulfate 6-O-sulfotransferase 3	0.412845	6.02169e-09	yes
TBC1D9B	TBC1 domain family, member 9B (with GRAM domain)	0.412784	2.52608e-13	yes
SSFA2	sperm specific antigen 2	0.412483	2.26529e-12	yes
PLAGL1	pleiomorphic adenoma gene-like 1	0.412051	0.00019885	yes
CPQ	carboxypeptidase Q	0.411935	0.0358288	yes
GABRE	gamma-aminobutyric acid (GABA) A receptor, epsilon	0.411379	0.0101696	yes
ANKRD44	ankyrin repeat domain 44	0.411376	2.1534e-06	yes
JUND	jun D proto-oncogene	0.411338	0.000174559	yes
HLA-B	major histocompatibility complex, class I, B	0.41132	1.51281e-18	yes
P4HB	prolyl 4-hydroxylase, beta polypeptide	0.41114	1.17802e-18	yes
OLFML2A	olfactomedin-like 2A	0.410996	0.00724514	yes
HABP2	hyaluronan binding protein 2	0.410463	0.0266485	yes
PHYHIPL	phytanoyl-CoA 2-hydroxylase interacting protein-like	0.410035	0.0473231	yes
NOTCH1	notch 1	0.409632	3.57384e-05	yes
CCNJL	cyclin J-like	0.409553	0.000811664	yes
ZNF135	zinc finger protein 135	0.408333	0.0249277	yes
EMP2	epithelial membrane protein 2	0.408303	0.000526679	yes
NR1D1	nuclear receptor subfamily 1, group D, member 1	0.407975	0.00468249	yes
RAB11FIP5	RAB11 family interacting protein 5 (class I)	0.407842	1.49742e-05	yes
PGAP3	post-GPI attachment to proteins 3	0.407808	0.0328383	yes
SERAC1	serine active site containing 1	0.407722	0.0293707	yes
TPMT	thiopurine S-methyltransferase	0.407418	7.29861e-05	yes
COL8A1	collagen, type VIII, alpha 1	0.407205	5.49368e-07	yes
OSR2	odd-skipped related transciption factor 2	0.405783	0.0408852	yes
DAP	death-associated protein	0.405752	1.13239e-08	yes
MBNL3	muscleblind-like splicing regulator 3	0.404874	0.0472727	yes
OBSL1	obscurin-like 1	0.404806	3.29318e-06	yes
LINC00094	long intergenic non-protein coding RNA 94	0.404632	0.00598647	yes
TMEM184B	transmembrane protein 184B	0.404614	6.58792e-10	yes
SLC18B1	solute carrier family 18, subfamily B, member 1	0.402948	0.00138133	yes
SEC16A	SEC16 homolog A (S. cerevisiae)	0.402839	1.73361e-10	yes
HAS2-AS1	HAS2 antisense RNA 1	0.401928	0.0456545	yes
MGAT4A	mannosyl (alpha-1,3-)-glycoprotein beta-1,4-N-acetylglucosaminyltransferase, isozyme A	0.401783	0.0192724	yes
TMEM263	transmembrane protein 263	0.401694	4.26524e-07	yes
COPA	coatomer protein complex, subunit alpha	0.401681	1.93897e-21	yes
CIC	capicua transcriptional repressor	0.400535	1.28977e-05	yes
RP1	microtubule-associated protein, RP/EB family, member 2	0.400186	0.0316506	yes
DNAJB2	DnaJ (Hsp40) homolog, subfamily B, member 2	0.400028	0.00124948	yes
SH3BP2	SH3-domain binding protein 2	0.398724	9.67858e-08	yes
S1PR3	sphingosine-1-phosphate receptor 3	0.398269	2.29136e-05	yes
TENC1	tensin like C1 domain containing phosphatase (tensin 2)	0.398003	0.0325251	yes
BNIP3L	BCL2/adenovirus E1B 19kDa interacting protein 3-like	0.397508	5.79506e-11	yes
GPT2	glutamic pyruvate transaminase (alanine aminotransferase) 2	0.396586	0.00508763	yes
CDK14	cyclin-dependent kinase 14	0.396077	0.00799354	yes
MDFIC	MyoD family inhibitor domain containing	0.395918	0.000248538	yes
C7orf73	chromosome 7 open reading frame 73	0.395859	6.92414e-07	yes
RALGAPA2	Ral GTPase activating protein, alpha subunit 2 (catalytic)	0.395636	0.00731998	yes
ARHGAP31	Rho GTPase activating protein 31	0.395469	0.00900231	yes
CYP3A5	cytochrome P450, family 3, subfamily A, polypeptide 5	0.394648	0.0247698	yes
ITGA1	integrin, alpha 1	0.39399	0.0155803	yes
DAPK1	death-associated protein kinase 1	0.393303	6.04285e-14	yes
DAB2IP	DAB2 interacting protein	0.391846	0.0193341	yes
RHPN1	rhophilin, Rho GTPase binding protein 1	0.391544	0.0349473	yes
MIDN	midnolin	0.391135	0.000391964	yes
CACNB4	calcium channel, voltage-dependent, beta 4 subunit	0.391115	0.0476867	yes
LDOC1	leucine zipper, down-regulated in cancer 1	0.390694	0.00152901	yes
KIAA1715	KIAA1715	0.389712	3.44043e-05	yes
IGFBP4	insulin-like growth factor binding protein 4	0.389624	8.40407e-14	yes
PPP1R3F	protein phosphatase 1, regulatory subunit 3F	0.389554	0.0336099	yes
ADM	adrenomedullin	0.388982	3.45927e-05	yes
ZNF70	zinc finger protein 70	0.388077	0.0302079	yes
KDELC1	KDEL (Lys-Asp-Glu-Leu) containing 1	0.388053	0.0199438	yes
KANK2	KN motif and ankyrin repeat domains 2	0.387519	2.15526e-08	yes
EPS8	epidermal growth factor receptor pathway substrate 8	0.387395	7.81742e-14	yes
TSPO	translocator protein (18kDa)	0.387306	3.21972e-07	yes
ABCD3	ATP-binding cassette, sub-family D (ALD), member 3	0.38668	2.01272e-05	yes
EGLN1	egl-9 family hypoxia-inducible factor 1	0.386071	1.21375e-08	yes
PLXNB3	plexin B3	0.385841	0.0482858	yes
ARHGAP40	Rho GTPase activating protein 40	0.385618	0.035442	yes
SFXN3	sideroflexin 3	0.385495	3.45227e-05	yes
EIF2AK3	eukaryotic translation initiation factor 2-alpha kinase 3	0.385276	0.000840477	yes
LFNG	LFNG O-fucosylpeptide 3-beta-N-acetylglucosaminyltransferase	0.385199	0.0145177	yes
AFAP1L1	actin filament associated protein 1-like 1	0.384408	0.0175273	yes
FAM127C	family with sequence similarity 127, member C	0.38337	0.0129592	yes
GOLGA2	golgin A2	0.383201	5.14727e-06	yes
CCSAP	centriole, cilia and spindle-associated protein	0.382556	0.00710999	yes
RAB40B	RAB40B, member RAS oncogene family	0.382451	0.00555557	yes
SMARCD3	SWI/SNF related, matrix associated, actin dependent regulator of chromatin, subfamily d, member 3	0.38234	0.0358305	yes
PTPRU	protein tyrosine phosphatase, receptor type, U	0.381146	1.60962e-06	yes
RNF187	ring finger protein 187	0.380824	2.29759e-07	yes
PPARA	peroxisome proliferator-activated receptor alpha	0.379115	0.000107354	yes
PIH1D1	PIH1 domain containing 1	0.378877	0.000107354	yes
MEF2A	myocyte enhancer factor 2A	0.378341	0.000107566	yes
PDCD4	programmed cell death 4 (neoplastic transformation inhibitor)	0.378188	5.40902e-05	yes
ETV6	ets variant 6	0.378138	1.37731e-06	yes
TGFB1I1	transforming growth factor beta 1 induced transcript 1	0.377456	0.00884275	yes
RNF217	ring finger protein 217	0.376028	1.71689e-05	yes
COBLL1	cordon-bleu WH2 repeat protein-like 1	0.375304	0.000952928	yes
DNAJB9	DnaJ (Hsp40) homolog, subfamily B, member 9	0.375043	0.0121028	yes
RAPGEF3	Rap guanine nucleotide exchange factor (GEF) 3	0.37486	1.71689e-05	yes
STS	steroid sulfatase (microsomal), isozyme S	0.374365	0.0178515	yes
SYNGR1	synaptogyrin 1	0.373874	0.0364251	yes
GBE1	glucan (1,4-alpha-), branching enzyme 1	0.373066	1.17452e-08	yes
LYPD1	LY6/PLAUR domain containing 1	0.372876	0.0147712	yes
TSC22D4	TSC22 domain family, member 4	0.372784	0.000445512	yes
ZYX	zyxin	0.372346	8.78961e-05	yes
TGM2	transglutaminase 2	0.371998	4.69655e-16	yes
FUCA1	fucosidase, alpha-L- 1, tissue	0.371886	0.00519175	yes
SYTL1	synaptotagmin-like 1	0.371526	0.035461	yes
RNF24	ring finger protein 24	0.37125	0.00259043	yes
EMC10	ER membrane protein complex subunit 10	0.370962	1.52606e-07	yes
OSTC	oligosaccharyltransferase complex subunit (non-catalytic)	0.370849	2.39553e-08	yes
HS3ST3A1	heparan sulfate (glucosamine) 3-O-sulfotransferase 3A1	0.370811	0.00490062	yes
SLC16A3	solute carrier family 16 (monocarboxylate transporter), member 3	0.370622	0.000755585	yes
FUT11	fucosyltransferase 11 (alpha (1,3) fucosyltransferase)	0.370225	0.00165553	yes
CDH16	cadherin 16, KSP-cadherin	0.369681	9.14065e-05	yes
LPAR1	lysophosphatidic acid receptor 1	0.369136	9.53402e-05	yes
FAM171A1	family with sequence similarity 171, member A1	0.369053	5.82152e-05	yes
RAB36	RAB36, member RAS oncogene family	0.368183	0.00574846	yes
PEX5L	peroxisomal biogenesis factor 5-like	0.367306	0.00539975	yes
TFPI2	tissue factor pathway inhibitor 2	0.367258	7.80304e-11	yes
LPCAT1	lysophosphatidylcholine acyltransferase 1	0.367095	5.19496e-07	yes
YIPF3	Yip1 domain family, member 3	0.366397	4.48548e-07	yes
PPP1R3C	protein phosphatase 1, regulatory subunit 3C	0.366241	0.0228713	yes
PIK3R2	phosphoinositide-3-kinase, regulatory subunit 2 (beta)	0.365943	7.23607e-05	yes
FLG	fibroblast growth factor receptor 1	0.365935	0.0212082	yes
ACKR3	atypical chemokine receptor 3	0.365515	0.000106832	yes
SLC2A1	solute carrier family 2 (facilitated glucose transporter), member 1	0.365393	3.77423e-14	yes
SLC12A4	solute carrier family 12 (potassium/chloride transporter), member 4	0.365214	0.000287222	yes
ZMIZ1	zinc finger, MIZ-type containing 1	0.362715	2.26763e-09	yes
PPP1R16A	protein phosphatase 1, regulatory subunit 16A	0.362351	0.00151345	yes
RAB27B	RAB27B, member RAS oncogene family	0.361108	0.0116475	yes
CDC42BPA	CDC42 binding protein kinase alpha (DMPK-like)	0.36082	1.61602e-07	yes
SLC1A4	solute carrier family 1 (glutamate/neutral amino acid transporter), member 4	0.359604	7.1381e-05	yes
TGFB2	transforming growth factor, beta 2	0.359432	4.3063e-06	yes
MAGEH1	melanoma antigen family H, 1	0.359345	0.0354048	yes
PRKAA2	protein kinase, AMP-activated, alpha 2 catalytic subunit	0.359329	0.000121562	yes
ITGAV	integrin, alpha V	0.358925	3.48856e-19	yes
SPATA18	spermatogenesis associated 18	0.358388	0.0286902	yes
TTC30A	tetratricopeptide repeat domain 30A	0.357384	0.00596187	yes
KIAA1549	KIAA1549	0.357328	0.00239854	yes
FHDC1	FH2 domain containing 1	0.357244	0.0159051	yes
EHD3	EH-domain containing 3	0.357079	0.00126258	yes
CASK	calcium/calmodulin-dependent serine protein kinase (MAGUK family)	0.356902	1.83402e-07	yes
PMEPA1	prostate transmembrane protein, androgen induced 1	0.356831	2.12216e-09	yes
AFAP1-AS1	AFAP1 antisense RNA 1	0.356309	9.29516e-05	yes
MAPKAPK2	mitogen-activated protein kinase-activated protein kinase 2	0.355588	4.44298e-06	yes
HEBP1	heme binding protein 1	0.354575	0.000313293	yes
PLXNA1	plexin A1	0.354457	0.000275164	yes
SURF4	surfeit 4	0.35444	1.60463e-11	yes
TRIM2	tripartite motif containing 2	0.35369	6.44003e-08	yes
SLC30A7	solute carrier family 30 (zinc transporter), member 7	0.353203	0.00021747	yes
SLC6A15	solute carrier family 6 (neutral amino acid transporter), member 15	0.352645	0.00173915	yes
EMP1	epithelial membrane protein 1	0.3525	4.28226e-07	yes
MBOAT7	membrane bound O-acyltransferase domain containing 7	0.352183	2.56233e-06	yes
PKHD1	polycystic kidney and hepatic disease 1 (autosomal recessive)	0.351995	0.00893114	yes
NIN	ninein (GSK3B interacting protein)	0.35154	4.81296e-07	yes
LZTS2	leucine zipper, putative tumor suppressor 2	0.351081	0.00062383	yes
ATP6V1D	ATPase, H+ transporting, lysosomal 34kDa, V1 subunit D	0.350934	0.0009755	yes
CPD	carboxypeptidase D	0.350879	8.36918e-18	yes
SEMA4C	sema domain, immunoglobulin domain (Ig), transmembrane domain (TM) and short cytoplasmic domain, (semaphorin) 4C	0.350106	0.00603901	yes
GAREM	GRB2 associated, regulator of MAPK1	0.349885	0.00990926	yes
ITGA2	integrin, alpha 2 (CD49B, alpha 2 subunit of VLA-2 receptor)	0.349713	0.000351758	yes
PLXNA2	plexin A2	0.34971	0.0215781	yes
SLC4A7	solute carrier family 4, sodium bicarbonate cotransporter, member 7	0.349633	0.00125237	yes
PIP5K1C	phosphatidylinositol-4-phosphate 5-kinase, type I, gamma	0.349023	0.0250147	yes
ALS2	amyotrophic lateral sclerosis 2 (juvenile)	0.34843	3.4188e-06	yes
ATG9A	autophagy related 9A	0.348329	1.27135e-05	yes
RRBP1	ribosome binding protein 1	0.348124	1.22086e-09	yes
ZNF275	zinc finger protein 275	0.348069	0.00173412	yes
CD82	CD82 molecule	0.347853	0.00966316	yes
B4GALT7	xylosylprotein beta 1,4-galactosyltransferase, polypeptide 7	0.347415	0.00192213	yes
OSBPL2	oxysterol binding protein-like 2	0.347039	0.00106551	yes
SHROOM3	shroom family member 3	0.346837	8.02584e-05	yes
RRAD	Ras-related associated with diabetes	0.346791	0.000100171	yes
FAM214B	family with sequence similarity 214, member B	0.346779	0.0282462	yes
HPCAL1	hippocalcin-like 1	0.346551	0.0101696	yes
SALL1	spalt-like transcription factor 1	0.345799	0.000536771	yes
NT5DC2	5'-nucleotidase domain containing 2	0.345737	0.000723948	yes
PSAP	mitochondrial carrier 1	0.345396	1.92697e-21	yes
KDELR1	KDEL (Lys-Asp-Glu-Leu) endoplasmic reticulum protein retention receptor 1	0.345216	9.83043e-13	yes
COL6A1	collagen, type VI, alpha 1	0.344739	1.69074e-05	yes
PITPNA	phosphatidylinositol transfer protein, alpha	0.344555	4.28792e-05	yes
KDELR2	KDEL (Lys-Asp-Glu-Leu) endoplasmic reticulum protein retention receptor 2	0.343714	3.57763e-15	yes
OTUD1	OTU deubiquitinase 1	0.343331	0.0315453	yes
NINJ1	ninjurin 1	0.342881	0.00489869	yes
YIPF2	Yip1 domain family, member 2	0.342717	0.00219244	yes
YIPF5	Yip1 domain family, member 5	0.34252	8.12497e-07	yes
NPDC1	neural proliferation, differentiation and control, 1	0.342345	0.00819928	yes
RYR2	ryanodine receptor 2 (cardiac)	0.342022	0.0136023	yes
PGK1	phosphoglycerate kinase 1	0.341433	6.26062e-24	yes
CERS6	ceramide synthase 6	0.341264	0.00279301	yes
ZBTB41	zinc finger and BTB domain containing 41	0.341037	3.49936e-06	yes
TGFBR1	transforming growth factor, beta receptor 1	0.341037	0.000208182	yes
XYLT2	xylosyltransferase II	0.340433	0.00299638	yes
APBA2	amyloid beta (A4) precursor protein-binding, family A, member 2	0.34013	0.0135307	yes
SLC25A4	solute carrier family 25 (mitochondrial carrier; adenine nucleotide translocator), member 4	0.339928	0.0140174	yes
C10orf118	coiled-coil domain containing 186	0.339869	0.0100215	yes
PHC2	polyhomeotic homolog 2 (Drosophila)	0.339542	1.60481e-05	yes
GUK1	guanylate kinase 1	0.339538	3.7451e-05	yes
NAPG	N-ethylmaleimide-sensitive factor attachment protein, gamma	0.33939	0.00144601	yes
ADCY6	adenylate cyclase 6	0.3389	8.25739e-09	yes
SLC38A2	solute carrier family 38, member 2	0.338641	1.50445e-13	yes
LYST	lysosomal trafficking regulator	0.338514	3.7102e-05	yes
TINAG	tubulointerstitial nephritis antigen	0.338195	0.012456	yes
CNN3	calponin 3, acidic	0.338036	1.48206e-07	yes
ID4	inhibitor of DNA binding 4, dominant negative helix-loop-helix protein	0.338021	4.00311e-05	yes
GAS2L3	growth arrest-specific 2 like 3	0.337842	0.00710999	yes
PCYOX1	prenylcysteine oxidase 1	0.337567	1.38729e-06	yes
SYNJ2	synaptojanin 2	0.33689	1.62799e-05	yes
JARID2	jumonji, AT rich interactive domain 2	0.336573	0.00159039	yes
LEPREL4	leprecan-like 4	0.335779	7.23104e-06	yes
GJA1	gap junction protein, alpha 1, 43kDa	0.335323	9.3329e-09	yes
BCAR1	breast cancer anti-estrogen resistance 1	0.334894	3.5784e-05	yes
CNKSR3	CNKSR family member 3	0.33483	0.0025671	yes
ENTPD7	ectonucleoside triphosphate diphosphohydrolase 7	0.33481	1.15074e-07	yes
CHSY1	chondroitin sulfate synthase 1	0.334654	0.000115483	yes
NOMO2	NODAL modulator 2	0.334098	0.00189593	yes
SYK	spleen tyrosine kinase	0.332712	0.0332658	yes
LPHN1	latrophilin 1	0.332376	0.0247851	yes
P4HA1	prolyl 4-hydroxylase, alpha polypeptide I	0.332214	4.70314e-07	yes
SAP30L	SAP30-like	0.331901	0.0157109	yes
ZNF462	zinc finger protein 462	0.331014	0.00916015	yes
H1FX	H1 histone family, member X	0.330956	0.00522563	yes
FAM219A	family with sequence similarity 219, member A	0.330707	0.0134985	yes
BDH2	3-hydroxybutyrate dehydrogenase, type 2	0.330579	0.0356455	yes
SCYL1	SCY1-like 1 (S. cerevisiae)	0.330522	0.00027076	yes
IER5	immediate early response 5	0.330236	0.0119187	yes
GCNT1	glucosaminyl (N-acetyl) transferase 1, core 2	0.329312	0.0439774	yes
OAF	OAF homolog (Drosophila)	0.329262	0.0078736	yes
GALK1	galactokinase 1	0.328566	0.0247851	yes
SH3PXD2B	SH3 and PX domains 2B	0.327854	2.99675e-06	yes
TTC3	tetratricopeptide repeat domain 3	0.327369	1.69269e-09	yes
HECW2	HECT, C2 and WW domain containing E3 ubiquitin protein ligase 2	0.327064	0.00373371	yes
TMEM30A	transmembrane protein 30A	0.326827	1.0934e-11	yes
KLHL13	kelch-like family member 13	0.326821	0.00152504	yes
SHISA9	shisa family member 9	0.326818	2.8138e-06	yes
UNC119	unc-119 homolog (C. elegans)	0.326293	0.0201358	yes
HOMER3	homer homolog 3 (Drosophila)	0.326084	0.0026804	yes
FKBP14	FK506 binding protein 14, 22 kDa	0.326051	0.0061301	yes
USP11	ubiquitin specific peptidase 11	0.325747	0.000396196	yes
TBXAS1	thromboxane A synthase 1 (platelet)	0.325534	0.00729814	yes
GOLGA8A	golgin A8 family, member A	0.325287	0.00457107	yes
ALDH18A1	aldehyde dehydrogenase 18 family, member A1	0.324869	5.53446e-07	yes
MALT1	mucosa associated lymphoid tissue lymphoma translocation gene 1	0.324805	0.00381987	yes
EHBP1	EH domain binding protein 1	0.324642	1.68142e-07	yes
TEX2	testis expressed 2	0.324449	0.0331037	yes
MOB3A	MOB kinase activator 3A	0.324213	0.00137795	yes
RNF128	ring finger protein 128, E3 ubiquitin protein ligase	0.323456	0.0334568	yes
CPM	carboxypeptidase M	0.323263	4.87718e-05	yes
HECA	headcase homolog (Drosophila)	0.322947	0.0201894	yes
SORL1	sortilin-related receptor, L(DLR class) A repeats containing	0.322591	3.5909e-06	yes
GPC1	glypican 1	0.322144	0.00014392	yes
DUSP1	dual specificity phosphatase 12	0.322125	1.37316e-06	yes
RPGRIP1L	RPGRIP1-like	0.321684	0.0128798	yes
MSRB3	methionine sulfoxide reductase B3	0.321607	7.71379e-06	yes
PML	promyelocytic leukemia	0.321271	0.000111423	yes
CD24	CD24 molecule	0.321187	2.80284e-10	yes
CD109	CD109 molecule	0.32104	6.95715e-12	yes
NABP1	nucleic acid binding protein 1	0.320898	0.0108466	yes
FUT4	fucosyltransferase 4 (alpha (1,3) fucosyltransferase, myeloid-specific)	0.320636	0.0306768	yes
STK17A	serine/threonine kinase 17a	0.320036	9.81256e-05	yes
BTN3A3	butyrophilin, subfamily 3, member A3	0.319527	0.00323284	yes
ALAD	aminolevulinate dehydratase	0.319422	0.0268606	yes
B3GALNT1	beta-1,3-N-acetylgalactosaminyltransferase 1 (globoside blood group)	0.318861	0.04369	yes
ALDOA	aldolase A, fructose-bisphosphate	0.31885	3.67094e-13	yes
RALA	v-ral simian leukemia viral oncogene homolog A (ras related)	0.318775	0.000217975	yes
STXBP1	syntaxin binding protein 1	0.318184	0.0356987	yes
PRICKLE1	prickle homolog 1 (Drosophila)	0.317895	0.00440802	yes
BACH1	BTB and CNC homology 1, basic leucine zipper transcription factor 1	0.31776	4.46752e-05	yes
MCTP1	multiple C2 domains, transmembrane 1	0.317527	0.00540223	yes
ACP5	acid phosphatase 5, tartrate resistant	0.317452	0.0356987	yes
VWA1	von Willebrand factor A domain containing 1	0.317296	0.0274025	yes
LRCH1	leucine-rich repeats and calponin homology (CH) domain containing 1	0.31721	0.0161878	yes
TMEM64	transmembrane protein 64	0.316543	0.000303739	yes
TLE4	transducin-like enhancer of split 4	0.315243	0.0456195	yes
VPS53	vacuolar protein sorting 53 homolog (S. cerevisiae)	0.313288	0.0114576	yes
WIPI2	WD repeat domain, phosphoinositide interacting 2	0.312707	5.37545e-05	yes
MPZL1	myelin protein zero-like 1	0.312556	4.32659e-09	yes
CTSD	cathepsin D	0.312512	6.31422e-09	yes
TLE3	transducin-like enhancer of split 3	0.312498	0.00350015	yes
SMOX	spermine oxidase	0.312	0.0147275	yes
TRIM8	tripartite motif containing 8	0.311823	0.00038918	yes
CRYBG3	beta-gamma crystallin domain containing 3	0.311569	0.0247624	yes
PLEKHH2	pleckstrin homology domain containing, family H (with MyTH4 domain) member 2	0.311551	0.00038396	yes
STK17B	serine/threonine kinase 17b	0.310636	0.0133895	yes
FAM149A	family with sequence similarity 149, member A	0.310438	0.0418578	yes
ISCA1	iron-sulfur cluster assembly 1	0.309252	0.00519819	yes
CYTH1	cytohesin 1	0.309212	0.000230541	yes
PLD3	phospholipase D family, member 3	0.309204	0.00010237	yes
ENO2	enolase 2 (gamma, neuronal)	0.308979	5.78493e-07	yes
DGCR2	DiGeorge syndrome/velocardiofacial syndrome complex 2	0.308896	3.50953e-06	yes
C4orf3	chromosome 4 open reading frame 3	0.308236	1.7062e-05	yes
HLA-A	major histocompatibility complex, class I, A	0.308196	5.85678e-12	yes
IDH2	isocitrate dehydrogenase 2 (NADP+), mitochondrial	0.308057	0.000589059	yes
SLC9A7	solute carrier family 9, subfamily A (NHE7, cation proton antiporter 7), member 7	0.308053	0.0168825	yes
PDXDC1	pyridoxal-dependent decarboxylase domain containing 1	0.307923	3.65092e-09	yes
C8orf4	chromosome 8 open reading frame 4	0.307387	0.0129306	yes
CHPF2	chondroitin polymerizing factor 2	0.307202	0.00279633	yes
NR1H2	nuclear receptor subfamily 1, group H, member 2	0.307012	0.000170588	yes
FAM98A	family with sequence similarity 98, member A	0.306935	0.000166288	yes
PBXIP1	pre-B-cell leukemia homeobox interacting protein 1	0.306688	0.0254145	yes
IMPAD1	inositol monophosphatase domain containing 1	0.306019	2.65523e-06	yes
HNRNPUL2	heterogeneous nuclear ribonucleoprotein U-like 2	0.305444	0.0118512	yes
MYO5A	myosin VA (heavy chain 12, myoxin)	0.305182	0.000862111	yes
PBX1	pre-B-cell leukemia homeobox 1	0.304832	0.00757216	yes
MOAP1	modulator of apoptosis 1	0.304421	0.0277073	yes
MIB2	mindbomb E3 ubiquitin protein ligase 2	0.303978	0.0394386	yes
QPRT	quinolinate phosphoribosyltransferase	0.303625	0.014833	yes
EPHB4	EPH receptor B4	0.30354	0.00550628	yes
KCNMA1	potassium large conductance calcium-activated channel, subfamily M, alpha member 1	0.302945	0.0389643	yes
NBEAL1	neurobeachin-like 1	0.302632	0.0164265	yes
PABPC4	poly(A) binding protein, cytoplasmic 4 (inducible form)	0.302625	1.2868e-06	yes
ABLIM3	actin binding LIM protein family, member 3	0.302587	0.00062909	yes
BCL6	B-cell CLL/lymphoma 6	0.302402	0.0272403	yes
CYBA	cytochrome b-245, alpha polypeptide	0.302373	0.0409301	yes
TOLLIP	toll interacting protein	0.301948	0.0249999	yes
TLR4	toll-like receptor 4	0.301575	0.0418465	yes
KDM3A	lysine (K)-specific demethylase 3A	0.301169	0.000650312	yes
ATP10D	ATPase, class V, type 10D	0.301091	0.00301543	yes
PRMT2	protein arginine methyltransferase 2	0.300731	4.3662e-05	yes
ITM2B	integral membrane protein 2B	0.300139	1.58256e-14	yes
SLC9A1	solute carrier family 9, subfamily A (NHE1, cation proton antiporter 1), member 1	0.29953	0.0134481	yes
CD276	CD276 molecule	0.299308	8.88489e-07	yes
SEZ6L2	seizure related 6 homolog (mouse)-like 2	0.299241	0.000189901	yes
LMAN1	lectin, mannose-binding, 1	0.299059	5.98018e-08	yes
UBXN6	UBX domain protein 6	0.298856	0.000107566	yes
TNRC18	trinucleotide repeat containing 18 pseudogene 2	0.297945	4.09503e-05	yes
IL17RC	interleukin 17 receptor C	0.297847	0.00706298	yes
FGD1	FYVE, RhoGEF and PH domain containing 1	0.297822	0.0108466	yes
TMED1	transmembrane emp24 protein transport domain containing 1	0.297181	0.00511069	yes
KANK1	KN motif and ankyrin repeat domains 1	0.297097	5.53462e-07	yes
PERP	PERP, TP53 apoptosis effector	0.297083	1.0108e-14	yes
DYRK2	dual-specificity tyrosine-(Y)-phosphorylation regulated kinase 2	0.296471	4.4108e-06	yes
TRAPPC12	trafficking protein particle complex 12	0.296388	0.0340795	yes
CD81	CD81 molecule	0.295627	2.04679e-06	yes
KIAA1841	KIAA1841	0.29503	0.0328383	yes
CCNG2	cyclin G2	0.294794	0.00996951	yes
MPRIP	myosin phosphatase Rho interacting protein	0.294573	1.17409e-06	yes
MGAT4B	mannosyl (alpha-1,3-)-glycoprotein beta-1,4-N-acetylglucosaminyltransferase, isozyme B	0.293838	5.40517e-08	yes
MGAT1	monoacylglycerol O-acyltransferase 1	0.293537	0.000742256	yes
MAPK1	mitogen-activated protein kinase 1	0.293401	4.28851e-08	yes
HSDL2	hydroxysteroid dehydrogenase like 2	0.292912	0.00262153	yes
UTRN	utrophin	0.292687	5.33929e-09	yes
SLC9A3R2	solute carrier family 9, subfamily A (NHE3, cation proton antiporter 3), member 3 regulator 2	0.292412	0.0273022	yes
GPX8	glutathione peroxidase 8 (putative)	0.292184	0.000151281	yes
FAM126A	family with sequence similarity 126, member A	0.291408	0.00865985	yes
FOSL2	FOS-like antigen 2	0.291099	3.3103e-07	yes
CREM	cAMP responsive element modulator	0.290558	0.0314494	yes
FKBP11	FK506 binding protein 11, 19 kDa	0.290425	0.0302353	yes
STAC	SH3 and cysteine rich domain	0.290285	0.03962	yes
NCOA1	nuclear receptor coactivator 1	0.289977	0.00950575	yes
DERA	deoxyribose-phosphate aldolase (putative)	0.289342	0.00140364	yes
ZDHHC8	zinc finger, DHHC-type containing 8	0.288209	0.00726378	yes
GLB1	galactosidase, beta 1	0.287989	0.00483572	yes
VCAN	versican	0.287927	8.47985e-14	yes
ZBED6	zinc finger, BED-type containing 6	0.287526	0.0332658	yes
POM121	POM121 and ZP3 fusion	0.287372	0.00313019	yes
BBX	bobby sox homolog (Drosophila)	0.287323	7.73257e-06	yes
C22orf29	chromosome 22 open reading frame 29	0.287179	0.0175252	yes
EDEM1	ER degradation enhancer, mannosidase alpha-like 1	0.286433	8.0009e-06	yes
SLC20A1	solute carrier family 20 (phosphate transporter), member 1	0.286407	2.47931e-06	yes
LAT	origin recognition complex, subunit 3	0.286113	0.00102409	yes
PLOD1	procollagen-lysine, 2-oxoglutarate 5-dioxygenase 1	0.285804	1.71689e-05	yes
RNF19A	ring finger protein 19A, RBR E3 ubiquitin protein ligase	0.285687	0.00568548	yes
TXNDC15	thioredoxin domain containing 15	0.285144	0.0143048	yes
TMOD1	tropomodulin 1	0.285053	0.0012754	yes
BOK	BCL2-related ovarian killer	0.284855	0.0356987	yes
SIRPA	signal-regulatory protein alpha	0.284814	2.04182e-05	yes
AMPD2	adenosine monophosphate deaminase 2	0.283936	0.00320321	yes
SAMD9	sterile alpha motif domain containing 9	0.283427	0.00928064	yes
HSPG2	heparan sulfate proteoglycan 2	0.282561	0.0272018	yes
RNMT	RNA (guanine-7-) methyltransferase	0.282455	0.00127461	yes
TMEM115	transmembrane protein 115	0.281712	0.0143263	yes
GOLGA3	golgin A3	0.281317	4.96446e-07	yes
TPCN1	two pore segment channel 1	0.281144	0.000688184	yes
TMEM8A	transmembrane protein 8A	0.281143	0.000872851	yes
RNF149	ring finger protein 149	0.280844	0.000238688	yes
VGLL4	vestigial-like family member 4	0.280809	0.0116003	yes
HOXB2	homeobox B2	0.280505	0.0303374	yes
CERK	ceramide kinase	0.280378	0.000514979	yes
GNAI1	guanine nucleotide binding protein (G protein), alpha inhibiting activity polypeptide 1	0.28024	0.000978418	yes
SEC31A	SEC31 homolog A (S. cerevisiae)	0.280136	5.40619e-08	yes
STARD7	StAR-related lipid transfer (START) domain containing 7	0.280053	7.72906e-08	yes
MOGS	mannosyl-oligosaccharide glucosidase	0.279998	0.0120966	yes
NDEL1	nudE neurodevelopment protein 1-like 1	0.279776	0.0354324	yes
PIM1	Pim-1 proto-oncogene, serine/threonine kinase	0.279338	0.0392523	yes
WDR54	WD repeat domain 54	0.278763	0.00889538	yes
COLGALT1	collagen beta(1-O)galactosyltransferase 1	0.278149	4.12844e-06	yes
TTC9	tetratricopeptide repeat domain 9	0.27795	0.0108466	yes
MEGF6	multiple EGF-like-domains 6	0.277605	0.0204505	yes
SEC61A1	Sec61 alpha 1 subunit (S. cerevisiae)	0.277333	9.00545e-08	yes
ALDOC	aldolase C, fructose-bisphosphate	0.277141	0.00251909	yes
ITPR1	inositol 1,4,5-trisphosphate receptor, type 1	0.277039	0.0228713	yes
CPEB2	cytoplasmic polyadenylation element binding protein 2	0.276947	0.0043051	yes
DLGAP4	discs, large (Drosophila) homolog-associated protein 4	0.276639	0.00150027	yes
ARMC9	armadillo repeat containing 9	0.276493	0.0168198	yes
PGRMC2	progesterone receptor membrane component 2	0.276392	0.000250756	yes
SNTA1	syntrophin, alpha 1	0.276314	0.0231559	yes
MALL	mal, T-cell differentiation protein-like	0.27485	0.0319767	yes
TSPAN6	tetraspanin 6	0.274751	0.0194796	yes
PREX2	phosphatidylinositol-3,4,5-trisphosphate-dependent Rac exchange factor 2	0.274639	0.00135043	yes
WBP5	WW domain binding protein 5	0.274629	0.00114199	yes
ZNF503	zinc finger protein 503	0.274592	0.0468925	yes
ITGB3	integrin, beta 3 (platelet glycoprotein IIIa, antigen CD61)	0.274398	3.29994e-12	yes
MFSD10	major facilitator superfamily domain containing 10	0.273616	0.00525725	yes
FAM8A1	family with sequence similarity 8, member A1	0.271671	0.0338984	yes
WDR13	WD repeat domain 13	0.27145	0.011889	yes
KIRREL	kin of IRRE like (Drosophila)	0.271265	1.44237e-10	yes
CDCP1	CUB domain containing protein 1	0.271182	0.000104134	yes
ALCAM	activated leukocyte cell adhesion molecule	0.271168	5.9972e-07	yes
TMEM248	transmembrane protein 248	0.270946	1.23814e-05	yes
SDC4	syndecan 4	0.270845	1.58879e-07	yes
BHLHE40	basic helix-loop-helix family, member e40	0.270815	1.12071e-06	yes
KLF5	Kruppel-like factor 5 (intestinal)	0.270686	0.000297799	yes
FAM13A	family with sequence similarity 13, member A	0.270497	0.03992	yes
SSR3	signal sequence receptor, gamma (translocon-associated protein gamma)	0.269335	1.00145e-09	yes
FYTTD1	forty-two-three domain containing 1	0.26895	0.0065849	yes
SERINC2	serine incorporator 2	0.26877	0.00544739	yes
IFRD1	interferon-related developmental regulator 1	0.268545	0.0112027	yes
NCSTN	nicastrin	0.26853	1.82276e-05	yes
SCARB1	scavenger receptor class B, member 1	0.268482	8.79446e-05	yes
MGST2	microsomal glutathione S-transferase 2	0.268027	0.035436	yes
ATP6AP2	ATPase, H+ transporting, lysosomal accessory protein 2	0.26787	5.97983e-05	yes
HECTD3	HECT domain containing E3 ubiquitin protein ligase 3	0.266851	0.0252329	yes
PSD3	pleckstrin and Sec7 domain containing 3	0.266384	0.00137807	yes
FEM1C	fem-1 homolog c (C. elegans)	0.266348	0.0269289	yes
IDS	iduronate 2-sulfatase	0.266301	4.73259e-05	yes
TSPAN12	tetraspanin 12	0.265339	0.00922127	yes
FTH1	ferritin, heavy polypeptide 1	0.26497	3.29867e-07	yes
MACF1	microtubule-actin crosslinking factor 1	0.264964	1.71937e-07	yes
BCL2L11	BCL2-like 11 (apoptosis facilitator)	0.264884	0.00515813	yes
ACSL1	acyl-CoA synthetase long-chain family member 1	0.264118	0.00315373	yes
KCTD5	potassium channel tetramerization domain containing 5	0.263953	0.00392211	yes
PTTG1IP	pituitary tumor-transforming 1 interacting protein	0.263429	1.35025e-08	yes
TMF1	TATA element modulatory factor 1	0.263131	0.00467649	yes
SLC25A36	solute carrier family 25 (pyrimidine nucleotide carrier ), member 36	0.262725	0.000751093	yes
PRRC1	proline-rich coiled-coil 1	0.262262	0.000474241	yes
KLHL15	kelch-like family member 15	0.262109	0.0325259	yes
TNFRSF21	tumor necrosis factor receptor superfamily, member 21	0.26173	0.00106576	yes
MAP3K9	mitogen-activated protein kinase kinase kinase 9	0.261698	0.0163847	yes
FARP1	FERM, RhoGEF (ARHGEF) and pleckstrin domain protein 1 (chondrocyte-derived)	0.261075	0.00272793	yes
ORMDL3	ORMDL sphingolipid biosynthesis regulator 3	0.261033	0.0409096	yes
SEPW1	selenoprotein W, 1	0.260335	0.00143361	yes
BCL2L1	BCL2-like 1	0.260314	2.13311e-06	yes
MPG	N-methylpurine-DNA glycosylase	0.260138	0.017427	yes
TMEM165	transmembrane protein 165	0.259476	7.17082e-05	yes
PYGB	phosphorylase, glycogen; brain	0.259436	2.05211e-05	yes
PTGR1	prostaglandin reductase 1	0.259385	0.000128201	yes
ABCC1	ATP-binding cassette, sub-family C (CFTR/MRP), member 1	0.259378	1.31566e-06	yes
TACC1	transforming, acidic coiled-coil containing protein 1	0.258714	0.0081504	yes
KDELR3	KDEL (Lys-Asp-Glu-Leu) endoplasmic reticulum protein retention receptor 3	0.258639	0.000159402	yes
CNIH4	cornichon family AMPA receptor auxiliary protein 4	0.258494	0.00460134	yes
CDK19	cyclin-dependent kinase 19	0.258366	0.0336099	yes
AHR	aryl hydrocarbon receptor	0.257745	0.000133822	yes
FAM65A	family with sequence similarity 65, member A	0.257094	0.0247851	yes
CCDC50	coiled-coil domain containing 50	0.256202	1.09645e-06	yes
UBE3C	ubiquitin protein ligase E3C	0.254705	0.000565872	yes
OAT	ornithine aminotransferase	0.254607	0.00305267	yes
FAT1	FAT atypical cadherin 1	0.254539	7.36144e-13	yes
RABAC1	Rab acceptor 1 (prenylated)	0.254525	0.00718139	yes
FAM69A	family with sequence similarity 69, member A	0.253903	0.0408125	yes
DIP2B	DIP2 disco-interacting protein 2 homolog B (Drosophila)	0.253647	0.000394766	yes
MAVS	mitochondrial antiviral signaling protein	0.25353	4.60889e-05	yes
C12orf75	chromosome 12 open reading frame 75	0.253304	0.000281637	yes
AGPAT2	1-acylglycerol-3-phosphate O-acyltransferase 2	0.253187	0.0282462	yes
PRDX6	peroxiredoxin 5	0.252882	2.64373e-06	yes
PRPS2	phosphoribosyl pyrophosphate synthetase 2	0.252729	0.00475577	yes
LY6E	lymphocyte antigen 6 complex, locus E	0.252469	0.00924384	yes
FAM63B	family with sequence similarity 63, member B	0.252266	0.0059167	yes
ZHX2	zinc fingers and homeoboxes 2	0.251669	0.0422742	yes
MAP2K1	mitogen-activated protein kinase kinase 1	0.251191	0.00592693	yes
TFG	TRK-fused gene	0.250688	6.67447e-05	yes
GCC2	GRIP and coiled-coil domain containing 2	0.24988	0.000162687	yes
CMAS	cytidine monophosphate N-acetylneuraminic acid synthetase	0.249873	0.00731536	yes
PPM1H	protein phosphatase, Mg2+/Mn2+ dependent, 1H	0.249483	0.00669548	yes
NRP2	NEL-like 2 (chicken)	0.249048	6.27998e-05	yes
PSEN1	presenilin 1	0.248886	0.00620581	yes
HEATR5A	HEAT repeat containing 5A	0.24875	0.0152111	yes
SERPINE1	serpin peptidase inhibitor, clade E (nexin, plasminogen activator inhibitor type 1), member 1	0.248373	4.83007e-05	yes
RBL2	retinoblastoma-like 2	0.248196	0.0232396	yes
CTDSPL	CTD (carboxy-terminal domain, RNA polymerase II, polypeptide A) small phosphatase-like	0.248173	0.00461778	yes
TMED9	transmembrane emp24 protein transport domain containing 9	0.24805	1.58353e-06	yes
HERC2	HECT and RLD domain containing E3 ubiquitin protein ligase 2	0.247622	0.000284949	yes
AIG1	androgen-induced 1	0.247139	0.0450074	yes
PGAM1	phosphoglycerate mutase family member 4	0.247134	2.16316e-06	yes
GALNT2	polypeptide N-acetylgalactosaminyltransferase 2	0.247043	0.000501346	yes
PPP6R1	protein phosphatase 6, regulatory subunit 1	0.246766	9.92579e-05	yes
ALDH1A1	aldehyde dehydrogenase 1 family, member A1	0.246723	2.11678e-06	yes
ATP6V0D1	ATPase, H+ transporting, lysosomal 38kDa, V0 subunit d1	0.246416	0.036932	yes
SSR1	signal sequence receptor, alpha	0.246094	1.73674e-07	yes
ATP6AP1	ATPase, H+ transporting, lysosomal accessory protein 1	0.245899	0.00820676	yes
PCIF1	PDX1 C-terminal inhibiting factor 1	0.245765	0.0396794	yes
GIT1	G protein-coupled receptor kinase interacting ArfGAP 1	0.245632	0.00353715	yes
CASP3	caspase 3, apoptosis-related cysteine peptidase	0.245337	0.0291994	yes
C20orf194	chromosome 20 open reading frame 194	0.245198	0.0494926	yes
GLCE	glucuronic acid epimerase	0.245064	0.000222878	yes
YIF1A	Yip1 interacting factor homolog A (S. cerevisiae)	0.244235	0.0468899	yes
C1orf85	chromosome 1 open reading frame 85	0.243897	0.017877	yes
NQO1	NAD(P)H dehydrogenase, quinone 1	0.243845	7.54967e-11	yes
CST3	cystatin C	0.243233	0.000914003	yes
SPRYD3	SPRY domain containing 3	0.243192	0.0328836	yes
IL6ST	interleukin 6 signal transducer	0.243151	1.74074e-07	yes
HAS3	hyaluronan synthase 3	0.242976	0.0328836	yes
TTYH3	tweety family member 3	0.242909	0.000915271	yes
PVR	poliovirus receptor	0.242887	0.000813984	yes
ATF7IP	activating transcription factor 7 interacting protein	0.242446	0.00347284	yes
HEG1	heart development protein with EGF-like domains 1	0.24233	0.0248798	yes
SYT13	synaptotagmin XIII	0.24214	1.05327e-05	yes
DLG1	discs, large homolog 1 (Drosophila)	0.241718	0.000338348	yes
MYO9B	myosin IXB	0.241604	0.000924825	yes
TSC22D1	TSC22 domain family, member 1	0.241585	0.00318643	yes
MICAL2	microtubule associated monooxygenase, calponin and LIM domain containing 2	0.24146	0.000180199	yes
SOX9	SRY (sex determining region Y)-box 9	0.241134	0.00377091	yes
TM9SF2	transmembrane 9 superfamily member 2	0.239933	1.02657e-05	yes
CLCC1	chloride channel CLIC-like 1	0.239769	0.0212348	yes
NFAT5	nuclear factor of activated T-cells 5, tonicity-responsive	0.239723	0.000698785	yes
C9orf69	chromosome 9 open reading frame 69	0.239583	0.0143048	yes
DNM2	dynamin 2	0.238378	4.26524e-07	yes
NPTN	neuroplastin	0.237928	0.000183881	yes
IL13RA1	interleukin 13 receptor, alpha 1	0.237087	0.0159338	yes
MT2A	metallothionein 2A	0.236638	0.00278244	yes
INPPL1	inositol polyphosphate phosphatase-like 1	0.236454	0.00292992	yes
TM4SF1	transmembrane 4 L six family member 1	0.236155	0.00490867	yes
PXDC1	PX domain containing 1	0.235614	0.0403868	yes
ELK1	potassium voltage-gated channel, subfamily H (eag-related), member 8	0.235227	0.0413613	yes
CCNY	cyclin Y	0.235223	0.0135375	yes
ATXN7L3B	ataxin 7-like 3B	0.235204	3.81164e-05	yes
PAPLN	papilin, proteoglycan-like sulfated glycoprotein	0.23476	0.0451719	yes
PRR12	proline rich 12	0.234717	0.0329783	yes
POM121C	POM121 transmembrane nucleoporin C	0.23464	0.0277892	yes
ZBTB4	zinc finger and BTB domain containing 4	0.234161	0.0159447	yes
PFKFB3	6-phosphofructo-2-kinase/fructose-2,6-biphosphatase 3	0.233985	7.025e-07	yes
TCEAL8	transcription elongation factor A (SII)-like 8	0.23372	0.0070404	yes
PCDH1	protocadherin 1	0.233509	0.0166382	yes
SRPRB	signal recognition particle receptor, B subunit	0.233424	0.00510713	yes
ATRN	attractin	0.232677	0.00102946	yes
LDHA	lactate dehydrogenase A	0.232605	2.88813e-11	yes
SLC17A5	solute carrier family 17 (acidic sugar transporter), member 5	0.232223	0.032296	yes
LINC00657	long intergenic non-protein coding RNA 657	0.232122	6.28449e-07	yes
KLHL21	kelch-like family member 21	0.231861	0.0326113	yes
CMTM3	CKLF-like MARVEL transmembrane domain containing 3	0.230892	0.0139466	yes
DCBLD2	discoidin, CUB and LCCL domain containing 2	0.230871	1.71507e-07	yes
HGSNAT	heparan-alpha-glucosaminide N-acetyltransferase	0.230004	0.0445537	yes
GNB2	guanine nucleotide binding protein (G protein), beta polypeptide 2	0.229406	0.00871969	yes
ERC1	ELKS/RAB6-interacting/CAST family member 1	0.22917	0.0080883	yes
TNS3	tensin 3	0.228784	6.72367e-06	yes
SLC35A2	solute carrier family 35 (UDP-galactose transporter), member A2	0.228693	0.0326113	yes
DDX41	DEAD (Asp-Glu-Ala-Asp) box polypeptide 41	0.228029	0.00199149	yes
BCOR	BCL6 corepressor	0.227905	0.0409301	yes
ZNF281	zinc finger protein 281	0.22777	0.0139083	yes
TBC1D2	TBC1 domain family, member 2	0.227679	0.0131871	yes
CKAP2L	cytoskeleton associated protein 2-like	0.227615	0.00980802	yes
SPECC1	sperm antigen with calponin homology and coiled-coil domains 1	0.227571	0.0165251	yes
SLC39A7	solute carrier family 39 (zinc transporter), member 7	0.227547	3.23886e-05	yes
FOXJ3	forkhead box J3	0.226805	0.00793397	yes
DDX3Y	DEAD (Asp-Glu-Ala-Asp) box helicase 3, Y-linked	0.226662	0.00362333	yes
RBFOX2	RNA binding protein, fox-1 homolog (C. elegans) 2	0.226647	0.000132433	yes
TBC1D20	TBC1 domain family, member 20	0.226104	0.0133251	yes
TELO2	telomere maintenance 2	0.225942	0.0499043	yes
IER3	immediate early response 3	0.225877	0.0035889	yes
LGALS8	lectin, galactoside-binding, soluble, 8	0.225745	0.00761878	yes
GLIS2	GLIS family zinc finger 2	0.22534	0.0290565	yes
RAB11FIP3	RAB11 family interacting protein 3 (class II)	0.224785	0.0365676	yes
SAMD4B	sterile alpha motif domain containing 4B	0.224606	0.00249314	yes
HNF1B	HNF1 homeobox B	0.223588	0.00553827	yes
SRD5A1	steroid-5-alpha-reductase, alpha polypeptide 1 (3-oxo-5 alpha-steroid delta 4-dehydrogenase alpha 1)	0.223289	0.0365121	yes
DNTTIP1	deoxynucleotidyltransferase, terminal, interacting protein 1	0.222776	0.0186698	yes
CYB5R3	cytochrome b5 reductase 3	0.222221	0.000121314	yes
SEC24A	SEC24 family member A	0.222149	0.010372	yes
TMEM178B	transmembrane protein 178B	0.221434	0.000238688	yes
TALDO1	transaldolase 1	0.221324	5.98e-06	yes
DNAJC3	DnaJ (Hsp40) homolog, subfamily C, member 3	0.221313	0.0212129	yes
OTULIN	OTU deubiquitinase with linear linkage specificity	0.221237	0.017427	yes
RAPGEF2	Rap guanine nucleotide exchange factor (GEF) 2	0.220842	0.0478994	yes
PEBP1	phosphatidylethanolamine binding protein 1	0.22081	0.00118893	yes
ZCCHC14	zinc finger, CCHC domain containing 14	0.220759	0.0403868	yes
LAMP2	lysosomal-associated membrane protein 2	0.220429	5.19899e-07	yes
MED15	mediator complex subunit 15	0.219664	0.00402756	yes
ABCA2	ATP-binding cassette, sub-family A (ABC1), member 2	0.219524	0.0213732	yes
LASP1	LIM and SH3 protein 1	0.219326	6.79162e-08	yes
CLPTM1	cleft lip and palate associated transmembrane protein 1	0.219101	0.00342515	yes
ITFG3	integrin alpha FG-GAP repeat containing 3	0.219092	0.00161327	yes
SH3GL1	SH3-domain GRB2-like 1	0.219035	0.00424164	yes
GARS	glycyl-tRNA synthetase	0.218929	0.00040249	yes
PAPD7	PAP associated domain containing 7	0.218716	0.027302	yes
S100A11	S100 calcium binding protein A11	0.21814	5.92619e-05	yes
CD63	CD63 molecule	0.217368	7.20019e-07	yes
APMAP	adipocyte plasma membrane associated protein	0.217094	0.00210808	yes
LAMP1	lysosomal-associated membrane protein 1	0.21684	0.000120848	yes
ARCN1	archain 1	0.216624	0.000103914	yes
SQSTM1	sequestosome 1	0.216519	3.16492e-06	yes
KIFC3	kinesin family member C3	0.216368	0.0232282	yes
HIPK2	homeodomain interacting protein kinase 2	0.215976	2.1534e-06	yes
ARF1	ADP-ribosylation factor 1	0.215711	7.79732e-05	yes
ASF1A	anti-silencing function 1A histone chaperone	0.215322	0.0355301	yes
MECP2	methyl CpG binding protein 2	0.215145	0.0315453	yes
CHMP1B	charged multivesicular body protein 1B	0.214661	0.0335697	yes
WNT5A	wingless-type MMTV integration site family, member 5A	0.214471	0.0238841	yes
TSKU	tsukushi, small leucine rich proteoglycan	0.213607	0.00497649	yes
BAP1	ring finger protein 2	0.213367	0.0152973	yes
MEGF8	multiple EGF-like-domains 8	0.213318	0.00457771	yes
TXNDC11	thioredoxin domain containing 11	0.212375	0.0255381	yes
PGRMC1	progesterone receptor membrane component 1	0.212342	1.91044e-05	yes
NFKBIZ	nuclear factor of kappa light polypeptide gene enhancer in B-cells inhibitor, zeta	0.212326	0.0104438	yes
LEMD3	LEM domain containing 3	0.212056	0.00495668	yes
BCHE	butyrylcholinesterase	0.211908	0.0080448	yes
BSG	basigin (Ok blood group)	0.211183	0.00201574	yes
MRS2	MRS2 magnesium transporter	0.211101	0.0356553	yes
CTDSP1	CTD (carboxy-terminal domain, RNA polymerase II, polypeptide A) small phosphatase 1	0.210981	0.0432899	yes
ETS2	v-ets avian erythroblastosis virus E26 oncogene homolog 2	0.210899	0.0354885	yes
PDLIM1	PDZ and LIM domain 1	0.210797	0.0108466	yes
CD9	CD9 molecule	0.210637	0.00568092	yes
CTSA	cathepsin A	0.210458	0.000782059	yes
B4GALT4	UDP-Gal:betaGlcNAc beta 1,4- galactosyltransferase, polypeptide 4	0.210211	0.0232886	yes
MTDH	metadherin	0.209789	0.000112099	yes
MAP3K2	mitogen-activated protein kinase kinase kinase 2	0.209101	0.00802589	yes
AFF4	AF4/FMR2 family, member 4	0.208521	0.000880436	yes
SEC14L1	SEC14-like 1 (S. cerevisiae)	0.208458	0.0102009	yes
GOLT1B	golgi transport 1B	0.208115	0.00727092	yes
PYCR1	pyrroline-5-carboxylate reductase 1	0.208108	0.0118924	yes
AMFR	autocrine motility factor receptor, E3 ubiquitin protein ligase	0.207836	0.0293707	yes
SUCO	SUN domain containing ossification factor	0.20735	0.0144866	yes
MARVELD1	MARVEL domain containing 1	0.207171	0.0144172	yes
CDKN1A	cyclin-dependent kinase inhibitor 1A (p21, Cip1)	0.206987	0.000820368	yes
SS18	synovial sarcoma translocation, chromosome 18	0.206609	0.0135926	yes
ZNF629	zinc finger protein 629	0.206142	0.0427792	yes
RAB5B	RAB5B, member RAS oncogene family	0.206033	0.00201574	yes
HDLBP	high density lipoprotein binding protein	0.205724	2.05676e-05	yes
GGCX	gamma-glutamyl carboxylase	0.205322	0.0157355	yes
RARS	arginyl-tRNA synthetase	0.205157	0.00636107	yes
WDR45B	WD repeat domain 45B	0.20476	0.0025452	yes
SETX	senataxin	0.204604	0.00620667	yes
ABL1	ABL proto-oncogene 1, non-receptor tyrosine kinase	0.204553	0.0137119	yes
YBX3	Y box binding protein 3	0.204449	0.00037591	yes
TRAM2	translocation associated membrane protein 2	0.20415	0.012463	yes
MLF2	myeloid leukemia factor 2	0.203852	0.000654601	yes
TLN1	talin 1	0.203256	0.000390783	yes
BZW1	basic leucine zipper and W2 domains 1	0.202315	0.000471133	yes
INF2	inverted formin, FH2 and WH2 domain containing	0.202286	0.0410327	yes
ATG101	autophagy related 101	0.201614	0.0372514	yes
ARF4	ADP-ribosylation factor 4	0.201431	0.000158131	yes
MYO1C	myosin IC	0.201051	0.00421216	yes
DUSP4	dual specificity phosphatase 4	0.20098	0.0112316	yes
SGCB	sarcoglycan, beta (43kDa dystrophin-associated glycoprotein)	0.200692	0.0362211	yes
CTDSP2	CTD (carboxy-terminal domain, RNA polymerase II, polypeptide A) small phosphatase 2	0.20051	0.00187117	yes
SUPT5H	suppressor of Ty 5 homolog (S. cerevisiae)	0.199931	0.00058221	yes
STIM1	stromal interaction molecule 1	0.199626	0.022935	yes
VCL	vinculin	0.199105	4.78221e-05	yes
PTPRJ	protein tyrosine phosphatase, receptor type, J	0.199053	5.33291e-05	yes
NTN4	netrin 4	0.198798	0.00140197	yes
SKIL	SKI-like proto-oncogene	0.19791	0.00313341	yes
TAOK1	TAO kinase 1	0.197873	0.000567995	yes
LAMB2	laminin, beta 2 (laminin S)	0.197379	0.0191768	yes
TCF25	transcription factor 25 (basic helix-loop-helix)	0.197344	0.029205	yes
RAB18	RAB18, member RAS oncogene family	0.196985	0.00721216	yes
TRRAP	transformation/transcription domain-associated protein	0.196978	0.00497649	yes
LIF	leukemia inhibitory factor	0.196859	0.00937664	yes
JKAMP	JNK1/MAPK8-associated membrane protein	0.196322	0.0345278	yes
SND1	staphylococcal nuclease and tudor domain containing 1	0.195942	0.000436185	yes
ARL1	ADP-ribosylation factor-like 1	0.195518	0.0146796	yes
SUN1	Sad1 and UNC84 domain containing 1	0.195042	0.00173412	yes
RHOB	ras homolog family member B	0.194335	0.0281478	yes
DDR1	discoidin domain receptor tyrosine kinase 1	0.194105	0.00479693	yes
PTDSS1	phosphatidylserine synthase 1	0.19388	0.0153029	yes
NR2F2	nuclear receptor subfamily 2, group F, member 1	0.193838	0.00523012	yes
WRNIP1	Werner helicase interacting protein 1	0.193778	0.0350908	yes
SPCS3	signal peptidase complex subunit 3 homolog (S. cerevisiae)	0.1937	0.000367047	yes
GNG11	guanine nucleotide binding protein (G protein), gamma 11	0.193571	0.0219519	yes
GRSF1	G-rich RNA sequence binding factor 1	0.193299	0.00269863	yes
TOMM20	translocase of outer mitochondrial membrane 20 homolog (yeast)	0.193298	0.000407708	yes
TOB2	transducer of ERBB2, 2	0.192861	0.0396267	yes
ITGB1	integrin, beta 1 (fibronectin receptor, beta polypeptide, antigen CD29 includes MDF2, MSK12)	0.192639	1.19618e-07	yes
LGALS3BP	lectin, galactoside-binding, soluble, 3 binding protein	0.192511	0.00612532	yes
HK1	tachykinin 4 (hemokinin)	0.192447	0.00132409	yes
CLCN7	chloride channel, voltage-sensitive 7	0.192115	0.0164265	yes
CHD3	chromodomain helicase DNA binding protein 3	0.192044	0.00897954	yes
CCNC	cyclin C	0.191053	0.0426599	yes
ATP6V0C	ATPase, H+ transporting, lysosomal 16kDa, V0 subunit c	0.190996	0.0311388	yes
GGT1	gamma-glutamyltransferase 1	0.190878	0.00544457	yes
GOLGB1	golgin B1	0.190809	0.0337206	yes
ARL6IP1	ADP-ribosylation factor-like 6 interacting protein 1	0.190699	8.43622e-06	yes
BRD4	bromodomain containing 4	0.190485	0.0307086	yes
MYL6	myosin, light chain 6, alkali, smooth muscle and non-muscle	0.19037	8.78961e-05	yes
USP7	ubiquitin specific peptidase 7 (herpes virus-associated)	0.190216	0.000494734	yes
SH3GLB1	SH3-domain GRB2-like endophilin B1	0.189797	0.0267535	yes
CHCHD2	coiled-coil-helix-coiled-coil-helix domain containing 2	0.189309	0.00102673	yes
OSBPL8	oxysterol binding protein-like 8	0.189263	0.00710666	yes
UBL3	ubiquitin-like 3	0.18905	0.0326229	yes
HIPK1	homeodomain interacting protein kinase 1	0.188883	0.0252649	yes
TMEM214	transmembrane protein 214	0.188845	0.00468249	yes
GPR56	G protein-coupled receptor 56	0.18847	0.00376436	yes
DSP	desmoplakin	0.188466	0.00126258	yes
SERINC3	serine incorporator 3	0.188358	0.00129731	yes
GALNT14	polypeptide N-acetylgalactosaminyltransferase 14	0.188038	0.00600526	yes
XBP1	X-box binding protein 1	0.187882	0.00126283	yes
MGAT5	mannosyl (alpha-1,6-)-glycoprotein beta-1,6-N-acetyl-glucosaminyltransferase	0.187705	0.00174509	yes
SLFN13	schlafen family member 13	0.187596	0.0472727	yes
ASPM	asp (abnormal spindle) homolog, microcephaly associated (Drosophila)	0.187592	0.000434334	yes
CSF1	colony stimulating factor 1 (macrophage)	0.187225	0.00499108	yes
TOMM34	translocase of outer mitochondrial membrane 34	0.186681	0.046756	yes
CASC4	cancer susceptibility candidate 4	0.18659	0.00190038	yes
CYFIP1	cytoplasmic FMR1 interacting protein 1	0.186585	0.018063	yes
C1orf198	chromosome 1 open reading frame 198	0.186185	0.03299	yes
ARFGAP1	ADP-ribosylation factor GTPase activating protein 3	0.186173	0.006213	yes
FAM129B	family with sequence similarity 129, member B	0.185224	0.00947636	yes
ZFAND5	zinc finger, AN1-type domain 5	0.184739	0.00290231	yes
BNIP2	BCL2/adenovirus E1B 19kDa interacting protein 2	0.18415	0.0423573	yes
PAPSS2	3'-phosphoadenosine 5'-phosphosulfate synthase 2	0.183965	0.00180124	yes
PRKCA	protein kinase C, alpha	0.183071	0.00223935	yes
SMYD2	SET and MYND domain containing 2	0.183004	0.0272403	yes
ECE1	endothelin converting enzyme 1	0.182641	0.00195174	yes
TNFAIP3	tumor necrosis factor, alpha-induced protein 3	0.181851	0.0355266	yes
ELMSAN1	ELM2 and Myb/SANT-like domain containing 1	0.1812	0.0361692	yes
FOXC1	forkhead box C1	0.181184	0.00488208	yes
FOXRED2	FAD-dependent oxidoreductase domain containing 2	0.181147	0.0293784	yes
MARCH6	membrane-associated ring finger (C3HC4) 6, E3 ubiquitin protein ligase	0.180947	0.0106406	yes
SUPT6H	suppressor of Ty 6 homolog (S. cerevisiae)	0.180915	0.00856008	yes
TXLNA	taxilin alpha	0.180651	0.0223879	yes
GNAS	GNAS complex locus	0.179775	6.87466e-06	yes
GORASP2	golgi reassembly stacking protein 2, 55kDa	0.179349	0.00683618	yes
MAPK14	mitogen-activated protein kinase 14	0.177855	0.0393669	yes
FTL	ferritin, light polypeptide	0.177632	0.000317916	yes
SLC35F5	solute carrier family 35, member F5	0.177099	0.00802742	yes
DPY19L1	dpy-19-like 1 (C. elegans)	0.176772	0.00130826	yes
STAT3	signal transducer and activator of transcription 3 (acute-phase response factor)	0.176314	0.0146792	yes
RAB21	RAB21, member RAS oncogene family	0.176271	0.0247624	yes
AGPAT5	1-acylglycerol-3-phosphate O-acyltransferase 5	0.176023	0.0494926	yes
PPP1R10	protein phosphatase 1, regulatory subunit 10	0.175749	0.02256	yes
ARHGAP29	Rho GTPase activating protein 29	0.175622	0.000219285	yes
HINT1	histidine triad nucleotide binding protein 1	0.17524	0.0149157	yes
EPHX1	epoxide hydrolase 1, microsomal (xenobiotic)	0.175119	0.00296726	yes
TINAGL1	tubulointerstitial nephritis antigen-like 1	0.175021	0.00820676	yes
VIM	vimentin	0.173957	2.64492e-05	yes
FKBP9	FK506 binding protein 9, 63 kDa	0.173921	0.0070404	yes
USP22	ubiquitin specific peptidase 22	0.173868	0.00596187	yes
ATP2C1	ATPase, Ca++ transporting, type 2C, member 1	0.173733	0.029041	yes
FBLN1	fibulin 1	0.173411	0.0170053	yes
POLE3	polymerase (DNA directed), epsilon 3, accessory subunit	0.173266	0.0381366	yes
SULT1A1	sulfotransferase family, cytosolic, 1A, phenol-preferring, member 1	0.172489	0.0186363	yes
FHL1	four and a half LIM domains 1	0.172464	0.0276892	yes
TMEM245	transmembrane protein 245	0.172365	0.00435898	yes
G3BP1	GTPase activating protein (SH3 domain) binding protein 1	0.172301	0.00645417	yes
UHMK1	U2AF homology motif (UHM) kinase 1	0.172007	0.0025671	yes
ZKSCAN1	zinc finger with KRAB and SCAN domains 1	0.171483	0.0320371	yes
MORF4L1	mortality factor 4 like 1	0.171437	0.00820913	yes
SP3	azoospermia factor 1	0.171365	0.016259	yes
UBFD1	ubiquitin family domain containing 1	0.170622	0.0168017	yes
TMEM131	transmembrane protein 131	0.170207	0.0140857	yes
DOPEY2	dopey family member 2	0.169518	0.0255703	yes
HSPA12A	heat shock 70kDa protein 12A	0.169436	0.0343982	yes
SLC7A11	solute carrier family 7 (anionic amino acid transporter light chain, xc- system), member 11	0.168842	0.000152394	yes
TAGLN2	transgelin 2	0.168819	4.73259e-05	yes
PTPN14	protein tyrosine phosphatase, non-receptor type 14	0.16875	0.00187117	yes
RRM2	ribonucleotide reductase M2	0.168697	0.00268821	yes
NUMA1	nuclear mitotic apparatus protein 1	0.167887	0.0402762	yes
NUCB1	nucleobindin 1	0.167868	0.00950575	yes
BCR	breakpoint cluster region	0.167726	0.0468899	yes
PRRC2B	proline-rich coiled-coil 2B	0.167258	0.00596187	yes
EP300	E1A binding protein p300	0.166937	0.0119966	yes
TAB2	TGF-beta activated kinase 1/MAP3K7 binding protein 2	0.166793	0.0398591	yes
DBNL	drebrin-like	0.166598	0.0355937	yes
TAPBP	TAP binding protein (tapasin)	0.166336	0.0163453	yes
TGOLN2	trans-golgi network protein 2	0.165736	0.000495009	yes
DSTYK	dual serine/threonine and tyrosine protein kinase	0.165695	0.0413928	yes
AKR1B1	aldo-keto reductase family 1, member B1 (aldose reductase)	0.165562	1.02056e-05	yes
TRNP1	TMF1-regulated nuclear protein 1	0.165135	0.014833	yes
HSPA13	heat shock protein 70kDa family, member 13	0.16509	0.016859	yes
DLG5	discs, large homolog 5 (Drosophila)	0.164313	0.0235927	yes
GNG12	guanine nucleotide binding protein (G protein), gamma 12	0.164247	0.0140536	yes
SLC44A1	solute carrier family 44 (choline transporter), member 1	0.163946	0.0272759	yes
SLC26A2	solute carrier family 26 (anion exchanger), member 2	0.163592	0.0112816	yes
CDS1	CDP-diacylglycerol synthase (phosphatidate cytidylyltransferase) 1	0.163555	0.025188	yes
USP9X	ubiquitin specific peptidase 9, X-linked	0.163463	0.00575233	yes
CYP4F11	cytochrome P450, family 4, subfamily F, polypeptide 11	0.16336	0.000541796	yes
RER1	retention in endoplasmic reticulum sorting receptor 1	0.163322	0.0487708	yes
CLSTN1	calsyntenin 1	0.162985	0.00388654	yes
PTRF	polymerase I and transcript release factor	0.16273	0.00353126	yes
IGF1R	insulin-like growth factor 1 receptor	0.16262	0.00497994	yes
NFE2L2	nuclear factor, erythroid 2-like 2	0.162287	0.00402786	yes
ABHD2	abhydrolase domain containing 2	0.162191	0.00991248	yes
GTF3C1	general transcription factor IIIC, polypeptide 1, alpha 220kDa	0.162151	0.0264684	yes
MITF	microphthalmia-associated transcription factor	0.161088	0.0466223	yes
HIF1A	hypoxia inducible factor 1, alpha subunit (basic helix-loop-helix transcription factor)	0.160316	0.015489	yes
ITPR3	inositol 1,4,5-trisphosphate receptor, type 3	0.160167	0.0135181	yes
SCARB2	scavenger receptor class B, member 2	0.159938	0.0146545	yes
DVL3	dishevelled segment polarity protein 3	0.15936	0.0425449	yes
COPG1	coatomer protein complex, subunit gamma 1	0.159209	0.00845327	yes
ZNF395	zinc finger protein 395	0.159073	0.0358288	yes
SERINC1	serine incorporator 1	0.158497	0.00879694	yes
PDIA6	protein disulfide isomerase family A, member 6	0.15839	0.000468406	yes
COTL1	coactosin-like F-actin binding protein 1	0.158104	0.00701452	yes
APP	amyloid beta (A4) precursor protein	0.157208	4.39513e-05	yes
PKM	pyruvate kinase, muscle	0.156298	1.88873e-05	yes
GNB4	guanine nucleotide binding protein (G protein), beta polypeptide 4	0.156202	0.0228713	yes
IGF2R	insulin-like growth factor 2 receptor	0.155645	0.00342578	yes
NIPA1	non imprinted in Prader-Willi/Angelman syndrome 1	0.155627	0.0481507	yes
CDIPT	CDP-diacylglycerol--inositol 3-phosphatidyltransferase	0.154325	0.0461898	yes
SEC24C	SEC24 family member C	0.152616	0.0276892	yes
RPN1	proteasome (prosome, macropain) 26S subunit, non-ATPase, 2	0.152547	0.0101758	yes
MBTPS1	membrane-bound transcription factor peptidase, site 1	0.15233	0.0314494	yes
STT3A	STT3A, subunit of the oligosaccharyltransferase complex (catalytic)	0.151768	0.0417135	yes
IQGAP1	IQ motif containing GTPase activating protein 1	0.151232	0.00048041	yes
GRN	granulin	0.151179	0.0358288	yes
DSTN	destrin (actin depolymerizing factor)	0.15104	0.00457771	yes
CKAP4	cytoskeleton-associated protein 4	0.150933	0.0398591	yes
CALR	calreticulin	0.150738	0.000384778	yes
COPB1	coatomer protein complex, subunit beta 1	0.15068	0.00407814	yes
CUL3	cullin 3	0.149969	0.0247851	yes
TM9SF3	transmembrane 9 superfamily member 3	0.149564	0.0144866	yes
JAG1	jagged 1	0.149425	0.00141911	yes
SERP1	stress-associated endoplasmic reticulum protein 1	0.148797	0.0172091	yes
ANXA5	annexin A5	0.148678	0.00566462	yes
GAPDH	glyceraldehyde-3-phosphate dehydrogenase	0.148561	0.000208182	yes
GPR107	G protein-coupled receptor 107	0.14832	0.0184863	yes
MGLL	monoglyceride lipase	0.148002	0.013697	yes
ZC3H11A	zinc finger CCCH-type containing 11A	0.147039	0.0491027	yes
KMT2D	lysine (K)-specific methyltransferase 2D	0.145601	0.0419475	yes
PPP2R1A	protein phosphatase 2, regulatory subunit A, alpha	0.145318	0.0121169	yes
CD59	CD59 molecule, complement regulatory protein	0.144178	0.0305394	yes
TM7SF3	transmembrane 7 superfamily member 3	0.144005	0.0180214	yes
PRKCSH	protein kinase C substrate 80K-H	0.143564	0.02976	yes
ADD3	adducin 3 (gamma)	0.143395	0.0434118	yes
RDH10	retinol dehydrogenase 10 (all-trans)	0.14313	0.00350015	yes
YWHAB	tyrosine 3-monooxygenase/tryptophan 5-monooxygenase activation protein, beta	0.14253	0.00380906	yes
EML4	echinoderm microtubule associated protein like 4	0.14106	0.0119261	yes
ERGIC1	endoplasmic reticulum-golgi intermediate compartment (ERGIC) 1	0.140788	0.00437628	yes
PALLD	palladin, cytoskeletal associated protein	0.140135	0.0031419	yes
MET	MET proto-oncogene, receptor tyrosine kinase	0.138404	0.000899995	yes
ACTN1	actinin, alpha 1	0.136593	0.0312891	yes
AXL	AXL receptor tyrosine kinase	0.136321	0.0167106	yes
TRAM1	translocation associated membrane protein 1	0.135714	0.0209356	yes
CSDE1	cold shock domain containing E1, RNA-binding	0.135382	0.00658662	yes
ENO1	enolase 1, (alpha)	0.134706	0.000303739	yes
UBE2H	ubiquitin-conjugating enzyme E2H	0.133976	0.00814732	yes
COPB2	coatomer protein complex, subunit beta 2 (beta prime)	0.133648	0.0291504	yes
G3BP2	GTPase activating protein (SH3 domain) binding protein 2	0.133266	0.0200733	yes
DDB1	damage-specific DNA binding protein 1, 127kDa	0.131794	0.0445181	yes
ATP1A1	ATPase, Na+/K+ transporting, alpha 1 polypeptide	0.129716	0.0152973	yes
ADAM10	ADAM metallopeptidase domain 10	0.128105	0.0214664	yes
PLOD2	procollagen-lysine, 2-oxoglutarate 5-dioxygenase 2	0.126454	0.0204345	yes
YWHAQ	tyrosine 3-monooxygenase/tryptophan 5-monooxygenase activation protein, theta	0.122224	0.020862	yes
ESYT2	extended synaptotagmin-like protein 2	0.117896	0.0454592	yes
TMED2	transmembrane emp24 domain trafficking protein 2	0.115623	0.0314731	yes
TFRC	transferrin receptor	0.10315	0.0283212	yes
XRCC6	X-ray repair complementing defective repair in Chinese hamster cells 6	-0.0965457	0.0416622	yes
ATP5B	ATP synthase, H+ transporting, mitochondrial F1 complex, beta polypeptide	-0.0969795	0.0395751	yes
RPL4	ribosomal protein L4	-0.0983374	0.0325587	yes
DHX9	DEAH (Asp-Glu-Ala-His) box helicase 9	-0.105285	0.048757	yes
PTGES3	prostaglandin E synthase 3 (cytosolic)	-0.11031	0.0228713	yes
KPNB1	karyopherin (importin) beta 1	-0.112305	0.0370121	yes
ADAM9	ADAM metallopeptidase domain 9	-0.114366	0.0419475	yes
TNPO1	transportin 1	-0.114759	0.0294461	yes
LGALS1	lectin, galactoside-binding, soluble, 1	-0.118198	0.0249034	yes
NCEH1	neutral cholesterol ester hydrolase 1	-0.118291	0.0370508	yes
MAP1B	microtubule-associated protein 1B	-0.118716	0.0260912	yes
RPLP0	ribosomal protein, large, P0	-0.119986	0.00862295	yes
MARS	methionyl-tRNA synthetase	-0.1213	0.0336806	yes
XRCC5	X-ray repair complementing defective repair in Chinese hamster cells 5 (double-strand-break rejoining)	-0.123342	0.0232282	yes
TUBA1C	tubulin, alpha 1c	-0.12433	0.00233626	yes
HNRNPM	heterogeneous nuclear ribonucleoprotein M	-0.124347	0.0190997	yes
MCM4	minichromosome maintenance complex component 4	-0.128713	0.0435638	yes
KPNA2	karyopherin alpha 2 (RAG cohort 1, importin alpha 1)	-0.128949	0.0199697	yes
MCM7	minichromosome maintenance complex component 7	-0.130226	0.0310684	yes
HNRNPA2B1	heterogeneous nuclear ribonucleoprotein A2/B1	-0.130265	0.00206166	yes
SRSF1	serine/arginine-rich splicing factor 1	-0.132651	0.0142684	yes
SAE1	SUMO1 activating enzyme subunit 1	-0.132847	0.0279487	yes
TMEM123	nucleophosmin/nucleoplasmin 3	-0.133747	0.0371042	yes
PSMA7	proteasome (prosome, macropain) subunit, alpha type, 7	-0.135198	0.0398591	yes
CCT4	chaperonin containing TCP1, subunit 4 (delta)	-0.13647	0.0172827	yes
PSMD4	proteasome (prosome, macropain) 26S subunit, non-ATPase, 4	-0.136769	0.0409553	yes
RPS9	ribosomal protein S9	-0.136917	0.0124378	yes
SOAT1	sterol O-acyltransferase 1	-0.137328	0.0247851	yes
TPR	translocated promoter region, nuclear basket protein	-0.137829	0.0352212	yes
TXN	thioredoxin	-0.139533	0.0276892	yes
MCM5	minichromosome maintenance complex component 5	-0.140249	0.024554	yes
SUPT16H	suppressor of Ty 16 homolog (S. cerevisiae)	-0.142746	0.0281228	yes
HSP90AB1	heat shock protein 90kDa alpha (cytosolic), class B member 1	-0.142771	0.000241021	yes
AKR1C2	aldo-keto reductase family 1, member C2	-0.143427	0.000254334	yes
PSMB4	proteasome (prosome, macropain) subunit, beta type, 4	-0.145624	0.0334568	yes
SRSF2	serine/arginine-rich splicing factor 2	-0.146581	0.0192952	yes
AURKA	aurora kinase A	-0.146901	0.037851	yes
SUB1	SUB1 homolog (S. cerevisiae)	-0.146985	0.0479873	yes
RPSA	ribosomal protein SA	-0.147475	0.0379097	yes
HMGB1	high mobility group box 1	-0.148027	0.00967808	yes
NCL	ceroid-lipofuscinosis, neuronal 5	-0.148372	0.000226417	yes
CTNNB1	catenin (cadherin-associated protein), beta 1, 88kDa	-0.149782	0.00412818	yes
NUP205	nucleoporin 205kDa	-0.149839	0.0264357	yes
PDS5A	PDS5, regulator of cohesion maintenance, homolog A (S. cerevisiae)	-0.150441	0.0150254	yes
RUVBL2	RuvB-like AAA ATPase 2	-0.150692	0.0216704	yes
RPL11	ribosomal protein L11	-0.151166	0.00494604	yes
EIF3H	eukaryotic translation initiation factor 3, subunit H	-0.151644	0.0314494	yes
RTCB	RNA 2',3'-cyclic phosphate and 5'-OH ligase	-0.152663	0.0216704	yes
MAT2A	methionine adenosyltransferase II, alpha	-0.15267	0.00593844	yes
ERRFI1	ERBB receptor feedback inhibitor 1	-0.15309	0.0492715	yes
TERF1	telomeric repeat binding factor (NIMA-interacting) 1	-0.153339	0.0398218	yes
NASP	nuclear autoantigenic sperm protein (histone-binding)	-0.153724	0.0286147	yes
EIF2S2	eukaryotic translation initiation factor 2, subunit 2 beta, 38kDa	-0.154058	0.0350321	yes
RPL22	ribosomal protein L22	-0.154722	0.0135375	yes
ENAH	enabled homolog (Drosophila)	-0.154818	0.00614523	yes
LUC7L3	LUC7-like 3 (S. cerevisiae)	-0.154931	0.023968	yes
CHMP2A	charged multivesicular body protein 2A	-0.155607	0.0456545	yes
STAG2	stromal antigen 2	-0.155662	0.0297906	yes
MBNL1	muscleblind-like splicing regulator 1	-0.155761	0.00904226	yes
NACA	nascent polypeptide-associated complex alpha subunit	-0.155817	0.0107536	yes
CALM1	calmodulin 1 (phosphorylase kinase, delta)	-0.156494	0.000690423	yes
HTATIP2	HIV-1 Tat interactive protein 2, 30kDa	-0.156849	0.0242226	yes
EWSR1	EWS RNA-binding protein 1	-0.15716	0.00263109	yes
GTPBP4	GTP binding protein 4	-0.15821	0.0352909	yes
DDX56	DEAD (Asp-Glu-Ala-Asp) box helicase 56	-0.158242	0.0336099	yes
CHD2	chromodomain helicase DNA binding protein 2	-0.159537	0.0145579	yes
MCMBP	minichromosome maintenance complex binding protein	-0.159657	0.0354048	yes
HSPA8	heat shock 70kDa protein 8	-0.160203	0.000148564	yes
LRRC75A-AS1	LRRC75A antisense RNA 1	-0.160595	0.0286895	yes
PSME3	proteasome (prosome, macropain) activator subunit 3 (PA28 gamma; Ki)	-0.16067	0.00731059	yes
SNX5	sorting nexin 5	-0.161205	0.0350321	yes
MYEOV	myeloma overexpressed	-0.161297	0.0327855	yes
FTSJ1	FtsJ RNA methyltransferase homolog 1 (E. coli)	-0.161615	0.0418465	yes
ERP29	endoplasmic reticulum protein 29	-0.161765	0.0430237	yes
CSE1L	CSE1 chromosome segregation 1-like (yeast)	-0.16181	0.00249976	yes
CIT	citron rho-interacting serine/threonine kinase	-0.161873	0.0273371	yes
MRPS35	mitochondrial ribosomal protein S28	-0.162419	0.0473226	yes
TDP2	tyrosyl-DNA phosphodiesterase 2	-0.163718	0.00329975	yes
NUP107	nucleoporin 107kDa	-0.164378	0.00929054	yes
NARS	asparaginyl-tRNA synthetase	-0.164603	0.0139245	yes
PSMA1	proteasome (prosome, macropain) subunit, alpha type, 1	-0.164878	0.00508804	yes
RNPEP	arginyl aminopeptidase (aminopeptidase B)	-0.165177	0.0139174	yes
CIB1	calcium and integrin binding 1 (calmyrin)	-0.165314	0.00804742	yes
MCU	mitochondrial calcium uniporter	-0.166693	0.00831865	yes
RPS18	ribosomal protein S18 pseudogene 5	-0.166884	0.00232566	yes
HMGB2	high mobility group box 2	-0.167427	0.00436089	yes
RPS25	ribosomal protein S25	-0.167858	0.015666	yes
METAP2	methionyl aminopeptidase 2	-0.168231	0.048757	yes
SEPT10	septin 10	-0.168416	0.0317897	yes
NUP160	nucleoporin 160kDa	-0.169781	0.0235117	yes
APEX1	APEX nuclease (multifunctional DNA repair enzyme) 1	-0.169865	0.0182834	yes
SPAG5	sperm associated antigen 5	-0.169908	0.00880317	yes
ARFGEF2	ADP-ribosylation factor guanine nucleotide-exchange factor 2 (brefeldin A-inhibited)	-0.169967	0.00259043	yes
RPL27A	ribosomal protein L27a	-0.170042	0.0364963	yes
RPL31	ribosomal protein L31	-0.172782	0.0142088	yes
ATP5F1	ATP synthase, H+ transporting, mitochondrial Fo complex, subunit B1	-0.173275	0.0335278	yes
YARS	tyrosyl-tRNA synthetase	-0.173288	0.014313	yes
CLIC1	chloride intracellular channel 1	-0.173784	0.000234591	yes
PSMD1	proteasome (prosome, macropain) 26S subunit, non-ATPase, 1	-0.173801	0.00325367	yes
ZNFX1	zinc finger, NFX1-type containing 1	-0.173825	0.0187608	yes
NNT	nicotinamide nucleotide transhydrogenase	-0.174105	0.024559	yes
HADHA	hydroxyacyl-CoA dehydrogenase/3-ketoacyl-CoA thiolase/enoyl-CoA hydratase (trifunctional protein), alpha subunit	-0.1742	0.00460997	yes
HSD17B11	hydroxysteroid (17-beta) dehydrogenase 11	-0.174657	0.0168059	yes
TCEB2	transcription elongation factor B (SIII), polypeptide 2 (18kDa, elongin B)	-0.175606	0.00920115	yes
MRPS10	mitochondrial ribosomal protein S10	-0.17598	0.036708	yes
BTF3	butyrophilin, subfamily 3, member A3	-0.17636	0.00107235	yes
CYC1	cyclin I	-0.177469	0.0337292	yes
CALM3	calmodulin 3 (phosphorylase kinase, delta)	-0.177664	0.000745611	yes
CS	citrate synthase	-0.177907	0.000278147	yes
ATP5H	ATP synthase, H+ transporting, mitochondrial Fo complex, subunit d	-0.17792	0.0323281	yes
LSG1	large 60S subunit nuclear export GTPase 1	-0.1781	0.0456195	yes
PIK3CA	phosphatidylinositol-4,5-bisphosphate 3-kinase, catalytic subunit alpha	-0.178358	0.0456195	yes
JMJD1C	jumonji domain containing 1C	-0.178411	0.030932	yes
SMC3	structural maintenance of chromosomes 3	-0.178711	0.0118046	yes
SSRP1	structure specific recognition protein 1	-0.178871	0.00131104	yes
RPL19	ribosomal protein L19	-0.178884	0.000356261	yes
KRT8	keratin 8	-0.179193	0.000135083	yes
SRSF7	serine/arginine-rich splicing factor 7	-0.180111	0.00954682	yes
NF2	neurofibromin 2 (merlin)	-0.18015	0.0130793	yes
PPIA	peptidylprolyl isomerase A (cyclophilin A)	-0.180259	0.0140174	yes
CPSF3	cleavage and polyadenylation specific factor 3, 73kDa	-0.18028	0.0326229	yes
BCL2L13	BCL2-like 13 (apoptosis facilitator)	-0.181178	0.00538038	yes
TMEM194A	transmembrane protein 194A	-0.181379	0.00620905	yes
HPS4	Hermansky-Pudlak syndrome 4	-0.181414	0.0355457	yes
RPS29	ribosomal protein S29	-0.181736	0.013606	yes
LAMC2	laminin, gamma 2	-0.18267	1.21971e-05	yes
HN1	MT-RNR2-like 1	-0.182873	0.014833	yes
KIFAP3	kinesin-associated protein 3	-0.183106	0.012595	yes
TMEM230	transmembrane protein 230	-0.183116	0.00575233	yes
KCTD3	potassium channel tetramerization domain containing 3	-0.183522	0.0464131	yes
GLUD1	glutamate dehydrogenase 1	-0.183609	0.00260829	yes
SRSF10	serine/arginine-rich splicing factor 10	-0.183802	0.00311012	yes
UQCRFS1	ubiquinol-cytochrome c reductase, Rieske iron-sulfur polypeptide 1	-0.184006	0.0216704	yes
PCBD1	pterin-4 alpha-carbinolamine dehydratase/dimerization cofactor of hepatocyte nuclear factor 1 alpha	-0.184417	0.0400944	yes
LAPTM4B	lysosomal protein transmembrane 4 beta	-0.184701	1.22023e-05	yes
PRMT1	protein arginine methyltransferase 1	-0.184759	0.00731059	yes
PACSIN2	protein kinase C and casein kinase substrate in neurons 2	-0.184892	0.00062383	yes
HAX1	HCLS1 associated protein X-1	-0.184956	0.03404	yes
RPS3	ribosomal protein S3	-0.185061	0.000190144	yes
MRPS5	mitochondrial ribosomal protein S5	-0.185629	0.0160958	yes
SPG20	spastic paraplegia 20 (Troyer syndrome)	-0.185739	0.0214563	yes
ZC3HAV1	zinc finger CCCH-type, antiviral 1	-0.18602	0.00055316	yes
ERLIN1	ER lipid raft associated 1	-0.186389	0.0285627	yes
RPS4X	ribosomal protein S4, X-linked	-0.186595	0.00102673	yes
KIAA1430	cilia and flagella associated protein 97	-0.186728	0.0352093	yes
RSL1D1	ribosomal L1 domain containing 1	-0.186799	0.00146748	yes
TRMT112	tRNA methyltransferase 11-2 homolog (S. cerevisiae)	-0.186828	0.00945773	yes
PSMC3	proteasome (prosome, macropain) 26S subunit, ATPase, 3	-0.187931	0.0154393	yes
NOC2L	nucleolar complex associated 2 homolog (S. cerevisiae)	-0.187966	0.0188626	yes
EPRS	glutamyl-prolyl-tRNA synthetase	-0.18816	0.00102409	yes
PSMB7	proteasome (prosome, macropain) subunit, beta type, 7	-0.188648	0.0381113	yes
ABCA1	ATP-binding cassette, sub-family A (ABC1), member 1	-0.188747	0.00791144	yes
CPT1A	carnitine palmitoyltransferase 1A (liver)	-0.188933	0.00831865	yes
CCT7	chaperonin containing TCP1, subunit 7 (eta)	-0.189086	0.000156697	yes
DRAP1	DR1-associated protein 1 (negative cofactor 2 alpha)	-0.189235	0.047854	yes
BAG2	BCL2-associated athanogene 2	-0.189418	0.0102403	yes
DHX36	DEAH (Asp-Glu-Ala-His) box polypeptide 36	-0.189476	0.0244207	yes
DKC1	dyskeratosis congenita 1, dyskerin	-0.189685	0.00872958	yes
TMEM109	transmembrane protein 109	-0.189732	0.0213424	yes
PDCD11	programmed cell death 11	-0.189964	0.035858	yes
NDUFA4	NADH dehydrogenase (ubiquinone) 1 alpha subcomplex, 4, 9kDa, pseudogene 1	-0.190277	0.0133542	yes
TRAP1	TNF receptor-associated protein 1	-0.190708	0.00736936	yes
SNRPD2	small nuclear ribonucleoprotein D2 polypeptide 16.5kDa	-0.191951	0.0163874	yes
CYCS	cytochrome c, somatic	-0.193019	0.00381948	yes
EIF3I	eukaryotic translation initiation factor 3, subunit I	-0.193214	0.000458705	yes
GOT1	golgi transport 1A	-0.194031	0.0327855	yes
PSMD9	proteasome (prosome, macropain) 26S subunit, non-ATPase, 9	-0.194814	0.0454983	yes
UQCRB	ubiquinol-cytochrome c reductase binding protein	-0.194995	0.036972	yes
NAV3	neuron navigator 3	-0.195083	0.0360819	yes
ANP32B	acidic (leucine-rich) nuclear phosphoprotein 32 family, member B	-0.195284	0.000751265	yes
MCM2	minichromosome maintenance complex component 2	-0.195521	0.00602412	yes
HSPA9	heat shock 70kDa protein 9 (mortalin)	-0.195841	5.10142e-05	yes
ITGA6	integrin, alpha 6	-0.195904	0.00935968	yes
C19orf53	chromosome 19 open reading frame 53	-0.19641	0.0397488	yes
LAMA3	laminin, alpha 3	-0.196477	0.025188	yes
ANXA4	annexin A4	-0.196681	0.00036391	yes
TMX2	thioredoxin-related transmembrane protein 2	-0.19679	0.0491027	yes
ACOT13	acyl-CoA thioesterase 13	-0.196942	0.0216704	yes
U2SURP	U2 snRNP-associated SURP domain containing	-0.197673	0.00152811	yes
AGPS	alkylglycerone phosphate synthase	-0.19782	0.0119187	yes
TTI1	TELO2 interacting protein 1	-0.197986	0.0235117	yes
KIF13A	kinesin family member 13A	-0.198113	0.00376873	yes
NELFCD	negative elongation factor complex member C/D	-0.198406	0.00955686	yes
ZFAS1	ZNFX1 antisense RNA 1	-0.199038	0.0320371	yes
DDX21	DEAD (Asp-Glu-Ala-Asp) box helicase 56	-0.199042	0.000333954	yes
NDUFB10	NADH dehydrogenase (ubiquinone) 1 beta subcomplex, 10, 22kDa	-0.199523	0.0123472	yes
MRPS7	mitochondrial ribosomal protein S7	-0.199843	0.0173898	yes
STMN1	stathmin 1	-0.199931	0.00764139	yes
CCT8	chaperonin containing TCP1, subunit 8 (theta)	-0.199949	0.000156832	yes
SERPINB1	serpin peptidase inhibitor, clade B (ovalbumin), member 1	-0.200415	0.0293097	yes
NAA15	N(alpha)-acetyltransferase 15, NatA auxiliary subunit	-0.200763	0.010534	yes
UQCRC2	ubiquinol-cytochrome c reductase core protein II	-0.200826	0.0272403	yes
PCGF5	polycomb group ring finger 5	-0.200862	0.0343626	yes
ITGAX	integrin, alpha X (complement component 3 receptor 4 subunit)	-0.201006	0.0462504	yes
COPS2	COP9 signalosome subunit 2	-0.201166	0.00282091	yes
TOMM7	translocase of outer mitochondrial membrane 7 homolog (yeast)	-0.201473	0.0180524	yes
PPIL1	peptidylprolyl isomerase (cyclophilin)-like 1	-0.20189	0.0242693	yes
AGBL5	ATP/GTP binding protein-like 5	-0.202043	0.0490422	yes
DMXL2	Dmx-like 2	-0.202557	0.0147834	yes
DDX39A	DEAD (Asp-Glu-Ala-Asp) box polypeptide 39A	-0.202749	0.0190907	yes
SDHD	succinate dehydrogenase complex, subunit D, integral membrane protein	-0.202927	0.037688	yes
RBMS1	RNA binding motif, single stranded interacting protein 1	-0.20296	0.00026345	yes
DAXX	death-domain associated protein	-0.20309	0.0124572	yes
AQR	aquarius intron-binding spliceosomal factor	-0.20317	0.0401807	yes
MRPS18B	mitochondrial ribosomal protein S18B	-0.203252	0.00778883	yes
SPATA20	spermatogenesis associated 20	-0.203298	0.00381948	yes
MYBL1	v-myb avian myeloblastosis viral oncogene homolog-like 1	-0.203444	0.0288343	yes
PFKM	phosphofructokinase, muscle	-0.203591	0.0135307	yes
AR	aldo-keto reductase family 1, member B1 (aldose reductase)	-0.203857	0.00843311	yes
LARP4	La ribonucleoprotein domain family, member 4	-0.204151	0.00163659	yes
CLN3	ceroid-lipofuscinosis, neuronal 3	-0.204365	0.045359	yes
AIFM2	apoptosis-inducing factor, mitochondrion-associated, 2	-0.204415	0.0319799	yes
RANBP1	RAN binding protein 1	-0.204497	0.000355471	yes
ILF2	interleukin enhancer binding factor 2	-0.20484	0.0003166	yes
LDLR	low density lipoprotein receptor	-0.20492	0.0175023	yes
PLBD1	phospholipase B domain containing 1	-0.205114	0.0255744	yes
FNBP1	formin binding protein 1	-0.205559	0.00776409	yes
DCAF13	DDB1 and CUL4 associated factor 13	-0.20566	0.0210005	yes
CHAF1B	chromatin assembly factor 1, subunit B (p60)	-0.205762	0.032355	yes
TPX2	TPX2, microtubule-associated	-0.206979	3.08062e-05	yes
MCRS1	microspherule protein 1	-0.207217	0.0237782	yes
NOP10	NOP10 ribonucleoprotein	-0.207684	0.0456545	yes
MCM3	minichromosome maintenance complex component 3	-0.207931	0.000408246	yes
BCCIP	BRCA2 and CDKN1A interacting protein	-0.207987	0.0144891	yes
IMPDH2	IMP (inosine 5'-monophosphate) dehydrogenase 2	-0.208109	0.00286866	yes
INTS3	integrator complex subunit 3	-0.208252	0.00596187	yes
HMOX1	heme oxygenase (decycling) 1	-0.208633	0.00627678	yes
AATF	apoptosis antagonizing transcription factor	-0.208925	0.00457107	yes
TSG101	tumor susceptibility 101	-0.208938	0.0166023	yes
NGRN	neugrin, neurite outgrowth associated	-0.210175	0.00169013	yes
SPAG9	sperm associated antigen 9	-0.210264	0.00016948	yes
ADSL	adenylosuccinate lyase	-0.210602	0.00196173	yes
EIF2S1	eukaryotic translation initiation factor 2, subunit 1 alpha, 35kDa	-0.210891	0.0101696	yes
RPLP2	ribosomal protein, large, P2	-0.211343	5.59342e-05	yes
CACYBP	calcyclin binding protein	-0.211579	0.00162575	yes
ACAA2	acetyl-CoA acyltransferase 2	-0.212055	0.0384686	yes
THOC7	THO complex 7 homolog (Drosophila)	-0.21248	0.0455644	yes
TOMM22	translocase of outer mitochondrial membrane 22 homolog (yeast)	-0.212504	0.00350245	yes
GPR126	G protein-coupled receptor 126	-0.212535	0.000240857	yes
PCSK5	proprotein convertase subtilisin/kexin type 5	-0.212839	7.40569e-05	yes
UBE2T	ubiquitin-conjugating enzyme E2T (putative)	-0.212897	0.0388804	yes
SKIV2L2	superkiller viralicidic activity 2-like 2 (S. cerevisiae)	-0.21307	0.0195651	yes
HAUS2	HAUS augmin-like complex, subunit 2	-0.213547	0.0268606	yes
ARID2	AT rich interactive domain 2 (ARID, RFX-like)	-0.213753	0.0148156	yes
MTCH2	mitochondrial carrier 2	-0.213772	0.0133663	yes
DLAT	dihydrolipoamide S-acetyltransferase	-0.213804	0.0194865	yes
HNRNPC	heterogeneous nuclear ribonucleoprotein C (C1/C2)	-0.21418	1.63133e-05	yes
SLC25A5	solute carrier family 25 (mitochondrial carrier; adenine nucleotide translocator), member 5	-0.214307	0.000974852	yes
PA2G4	proliferation-associated 2G4, 38kDa	-0.214516	8.95676e-06	yes
EEF1B2	eukaryotic translation elongation factor 1 beta 2	-0.21453	0.00683397	yes
PRR14L	proline rich 14-like	-0.214574	0.00495549	yes
AHNAK	AHNAK nucleoprotein	-0.214706	3.41141e-08	yes
OGT	O-linked N-acetylglucosamine (GlcNAc) transferase	-0.214791	0.00211781	yes
SCARA3	scavenger receptor class A, member 3	-0.21546	0.0326622	yes
EEF1G	eukaryotic translation elongation factor 1 gamma	-0.21562	0.000552355	yes
LRRC8D	leucine rich repeat containing 8 family, member D	-0.216105	0.00708497	yes
HSD17B4	hydroxysteroid (17-beta) dehydrogenase 4	-0.216152	0.00581242	yes
NQO2	NAD(P)H dehydrogenase, quinone 2	-0.216181	0.0260377	yes
HECTD1	HECT domain containing E3 ubiquitin protein ligase 1	-0.216308	0.000127201	yes
APBB1IP	amyloid beta (A4) precursor protein-binding, family B, member 1 interacting protein	-0.216544	0.0353676	yes
RASSF3	Ras association (RalGDS/AF-6) domain family member 3	-0.216797	0.00234089	yes
SMARCC2	SWI/SNF related, matrix associated, actin dependent regulator of chromatin, subfamily c, member 2	-0.216823	0.000250756	yes
POLR1B	polymerase (RNA) I polypeptide B, 128kDa	-0.217537	0.04369	yes
CLIP1	CAP-GLY domain containing linker protein 1	-0.217712	0.000475462	yes
MAP2	methionyl aminopeptidase 2	-0.218091	0.000113295	yes
TRAF3IP2	TRAF3 interacting protein 2	-0.218114	0.0491027	yes
PLEKHA6	pleckstrin homology domain containing, family A member 6	-0.218315	0.00721173	yes
NCOA4	nuclear receptor coactivator 4	-0.218402	0.00192345	yes
RPS23	ribosomal protein S23	-0.219159	0.00033096	yes
MFSD12	major facilitator superfamily domain containing 12	-0.21925	0.0332529	yes
TMEM14A	transmembrane protein 14A	-0.219255	0.00619874	yes
ANXA7	annexin A7	-0.219324	3.15798e-05	yes
OSMR	oncostatin M receptor	-0.219948	0.00108247	yes
ACOT7	acyl-CoA thioesterase 7	-0.22006	0.00247691	yes
FADS1	fatty acid desaturase 1	-0.220264	0.000521162	yes
SYCP2	synaptonemal complex protein 2	-0.220774	0.0350321	yes
SOD1	superoxide dismutase 1, soluble	-0.221355	0.000289122	yes
CAP2	CAP, adenylate cyclase-associated protein, 2 (yeast)	-0.221666	0.00359148	yes
RAN	RAN, member RAS oncogene family	-0.22189	3.32635e-07	yes
ANP32A	acidic (leucine-rich) nuclear phosphoprotein 32 family, member A	-0.2219	0.00019767	yes
GPR160	G protein-coupled receptor 160	-0.222291	0.044386	yes
WDHD1	WD repeat and HMG-box DNA binding protein 1	-0.222308	0.0348964	yes
SUGT1	SGT1, suppressor of G2 allele of SKP1 (S. cerevisiae)	-0.222831	0.0228635	yes
PSMA4	proteasome (prosome, macropain) subunit, alpha type, 4	-0.223078	0.000404337	yes
NRM	nurim (nuclear envelope membrane protein)	-0.22374	0.0237782	yes
KTN1	kinectin 1 (kinesin receptor)	-0.224077	3.40116e-05	yes
MRPL15	mitochondrial ribosomal protein L15	-0.22412	0.0194865	yes
EPS15L1	epidermal growth factor receptor pathway substrate 15-like 1	-0.224159	0.00322544	yes
B4GALT5	UDP-Gal:betaGlcNAc beta 1,4- galactosyltransferase, polypeptide 5	-0.224269	8.63134e-05	yes
CCDC88A	coiled-coil domain containing 88A	-0.224491	0.00143608	yes
POPDC3	popeye domain containing 3	-0.225554	0.00574846	yes
RPS24	ribosomal protein S24	-0.2264	0.000196303	yes
DCTPP1	dCTP pyrophosphatase 1	-0.227162	0.00566462	yes
SNHG1	small nucleolar RNA host gene 1 (non-protein coding)	-0.22723	0.0404369	yes
KIAA0101	KIAA0101	-0.227336	0.00753767	yes
CYSTM1	cysteine-rich transmembrane module containing 1	-0.227404	0.0286935	yes
ATR	methylmalonic aciduria (cobalamin deficiency) cblB type	-0.228	0.0237367	yes
DTX3L	deltex 3 like, E3 ubiquitin ligase	-0.228559	0.0245065	yes
ANKS6	ankyrin repeat and sterile alpha motif domain containing 6	-0.229388	0.00283019	yes
SNF8	SNF8, ESCRT-II complex subunit	-0.229448	0.00165566	yes
SDHB	succinate dehydrogenase complex, subunit B, iron sulfur (Ip)	-0.229995	0.00563607	yes
XPO5	exportin 5	-0.230026	0.00122072	yes
TRIAP1	TP53 regulated inhibitor of apoptosis 1	-0.230433	0.0322968	yes
PAQR4	progestin and adipoQ receptor family member IV	-0.230499	0.0449574	yes
TXNL1	thioredoxin-like 1	-0.230836	0.0104408	yes
AHSA1	AHA1, activator of heat shock 90kDa protein ATPase homolog 1 (yeast)	-0.231066	0.000422701	yes
KANSL2	KAT8 regulatory NSL complex subunit 2	-0.231335	0.0442171	yes
PABPC1L	poly(A) binding protein, cytoplasmic 1-like	-0.231586	0.0272403	yes
GGCT	gamma-glutamylcyclotransferase	-0.231608	0.0208965	yes
ZCCHC6	zinc finger, CCHC domain containing 6	-0.231783	0.048621	yes
CIRH1A	cirrhosis, autosomal recessive 1A (cirhin)	-0.231901	0.00788595	yes
LAS1L	LAS1-like (S. cerevisiae)	-0.232032	0.00808014	yes
FLOT1	flotillin 1	-0.232689	0.000100054	yes
TRIM26	tripartite motif containing 26	-0.232711	0.0066831	yes
CPSF2	cleavage and polyadenylation specific factor 2, 100kDa	-0.232963	0.0208818	yes
SOCS6	suppressor of cytokine signaling 6	-0.233048	0.0433123	yes
VPS29	vacuolar protein sorting 29 homolog (S. cerevisiae)	-0.233105	0.0247851	yes
APOA1BP	apolipoprotein A-I binding protein	-0.233323	0.0280179	yes
RFC4	replication factor C (activator 1) 4, 37kDa	-0.233805	0.0144866	yes
POR	P450 (cytochrome) oxidoreductase	-0.233994	0.00279834	yes
SNX8	sorting nexin 8	-0.234192	0.00574562	yes
ETFB	electron-transfer-flavoprotein, beta polypeptide	-0.234822	0.00176444	yes
NFE2L3	nuclear factor, erythroid 2-like 3	-0.234979	0.000471133	yes
ATP5L	ATP synthase, H+ transporting, mitochondrial Fo complex, subunit G	-0.235247	0.00151402	yes
TCN2	transcobalamin II	-0.235435	0.00460997	yes
HDGF	hepatoma-derived growth factor	-0.235457	2.42432e-06	yes
SVIL	supervillin	-0.235788	7.35496e-08	yes
BAIAP2	BAI1-associated protein 2	-0.236338	0.0271067	yes
CCT2	chaperonin containing TCP1, subunit 2 (beta)	-0.237063	3.71739e-08	yes
CMTM4	CKLF-like MARVEL transmembrane domain containing 4	-0.237068	0.00110511	yes
HGD	homogentisate 1,2-dioxygenase	-0.237327	0.0174966	yes
ZNF507	zinc finger protein 507	-0.237536	0.0081507	yes
RUFY3	RUN and FYVE domain containing 3	-0.237698	0.0142088	yes
PTP4A1	protein tyrosine phosphatase type IVA, member 1	-0.237729	2.11097e-05	yes
CYP24A1	cytochrome P450, family 24, subfamily A, polypeptide 1	-0.237895	0.00311297	yes
CAPG	non-SMC condensin I complex, subunit G	-0.238298	3.45927e-05	yes
PFDN4	prefoldin subunit 4	-0.23844	0.0108032	yes
EIF2D	eukaryotic translation initiation factor 2D	-0.238871	0.00694769	yes
DARS2	aspartyl-tRNA synthetase 2, mitochondrial	-0.239346	0.00165581	yes
EREG	epiregulin	-0.23939	0.000211857	yes
ACSS1	acyl-CoA synthetase short-chain family member 1	-0.239704	0.0427792	yes
PSMC5	proteasome (prosome, macropain) 26S subunit, ATPase, 5	-0.240579	4.82303e-05	yes
CDCA7	cell division cycle associated 7	-0.240614	0.00393246	yes
SNRNP40	small nuclear ribonucleoprotein 40kDa (U5)	-0.240655	0.0133542	yes
PFDN5	prefoldin subunit 5	-0.24071	0.0010031	yes
PSMA2	proteasome (prosome, macropain) subunit, alpha type, 2	-0.241162	0.000191918	yes
SOD2	superoxide dismutase 2, mitochondrial	-0.241765	0.00276131	yes
CLK2	CDC-like kinase 2	-0.241842	0.045668	yes
PRPSAP1	phosphoribosyl pyrophosphate synthetase-associated protein 1	-0.241981	0.0169855	yes
ERI1	exoribonuclease 1	-0.242587	0.029205	yes
APC	adenomatous polyposis coli	-0.242646	0.0272904	yes
VBP1	von Hippel-Lindau binding protein 1	-0.242654	0.00559311	yes
ATP5SL	ATP5S-like	-0.243403	0.0154234	yes
SLC29A1	solute carrier family 29 (equilibrative nucleoside transporter), member 1	-0.243719	0.0012698	yes
SNRPD1	small nuclear ribonucleoprotein D1 polypeptide 16kDa	-0.244226	0.0121698	yes
EIF2B5	eukaryotic translation initiation factor 2B, subunit 5 epsilon, 82kDa	-0.24424	0.0108466	yes
MRPL40	mitochondrial ribosomal protein L40	-0.244428	0.0118332	yes
DCUN1D5	DCN1, defective in cullin neddylation 1, domain containing 5	-0.244566	0.016349	yes
PM20D2	peptidase M20 domain containing 2	-0.244682	0.00524042	yes
LHFPL2	lipoma HMGIC fusion partner-like 2	-0.245322	6.67012e-05	yes
MOB3C	MOB kinase activator 3C	-0.245741	0.0350908	yes
RNF115	ring finger protein 115	-0.246097	0.00876719	yes
AHCY	adenosylhomocysteinase	-0.246121	1.33402e-06	yes
MBD4	methyl-CpG binding domain protein 4	-0.246139	0.04369	yes
HMGCS1	3-hydroxy-3-methylglutaryl-CoA synthase 1 (soluble)	-0.246249	0.00369377	yes
FKBP3	FK506 binding protein 3, 25kDa	-0.246441	0.000717807	yes
GNPAT	glyceronephosphate O-acyltransferase	-0.246961	0.0144866	yes
STIP1	stress-induced phosphoprotein 1	-0.247034	5.68564e-07	yes
CLEC2D	C-type lectin domain family 2, member D	-0.247189	0.0276892	yes
PDZK1	PDZ domain containing 1	-0.24733	0.0100215	yes
UPP1	uridine phosphorylase 1	-0.247572	0.00218788	yes
NGDN	neuroguidin, EIF4E binding protein	-0.247809	0.0461765	yes
IDI1	isopentenyl-diphosphate delta isomerase 1	-0.248079	0.0170347	yes
POLR3E	polymerase (RNA) III (DNA directed) polypeptide E (80kD)	-0.248356	0.015117	yes
PSMA3	proteasome (prosome, macropain) subunit, alpha type, 3	-0.248659	0.000103914	yes
SETD3	SET domain containing 3	-0.24868	0.0191137	yes
CLDN16	claudin 16	-0.248745	0.0102198	yes
UTP6	UTP6, small subunit (SSU) processome component, homolog (yeast)	-0.248763	0.003728	yes
SIAE	sialic acid acetylesterase	-0.249042	0.0478566	yes
WDR61	WD repeat domain 61	-0.249058	0.0416442	yes
UIMC1	ubiquitin interaction motif containing 1	-0.249088	0.0468218	yes
SGMS1	sphingomyelin synthase 1	-0.249412	0.0152111	yes
NUP62	nucleoporin 62kDa	-0.249557	0.000260073	yes
AHI1	Abelson helper integration site 1	-0.250074	0.0441109	yes
PROSC	proline synthetase co-transcribed homolog (bacterial)	-0.250284	0.0184733	yes
PCNA	proliferating cell nuclear antigen	-0.25051	0.000103305	yes
PDCD5	programmed cell death 5	-0.250624	0.000395576	yes
NFS1	NFS1 cysteine desulfurase	-0.250692	0.0222783	yes
ATIC	5-aminoimidazole-4-carboxamide ribonucleotide formyltransferase/IMP cyclohydrolase	-0.251181	1.17152e-05	yes
NUP88	nucleoporin 88kDa	-0.251278	0.0251422	yes
RP2	serine/threonine kinase 19B, pseudogene	-0.25129	0.0276518	yes
CYFIP2	cytoplasmic FMR1 interacting protein 2	-0.252129	0.0120552	yes
NOL8	nucleolar protein 8	-0.252166	0.0130389	yes
NLE1	notchless homolog 1 (Drosophila)	-0.252361	0.048851	yes
CCT3	chaperonin containing TCP1, subunit 3 (gamma)	-0.252448	1.88788e-09	yes
CCDC86	coiled-coil domain containing 86	-0.252585	0.0300152	yes
RPS21	ribosomal protein S21	-0.252589	0.000228894	yes
GJC1	gap junction protein, gamma 1, 45kDa	-0.252868	5.58473e-05	yes
PRMT5	protein arginine methyltransferase 5	-0.252902	0.000668201	yes
DNMBP	dynamin binding protein	-0.253218	0.0309027	yes
TRAPPC8	trafficking protein particle complex 8	-0.253421	0.0367887	yes
MCM8	minichromosome maintenance complex component 8	-0.253688	0.000526504	yes
ATXN10	ataxin 10	-0.253738	4.84833e-07	yes
UBE2G1	ubiquitin-conjugating enzyme E2G 1	-0.254321	0.00725851	yes
GLA	galactosidase, alpha	-0.254471	0.000661675	yes
RDX	radixin	-0.254933	7.36543e-05	yes
LEO1	Leo1, Paf1/RNA polymerase II complex component, homolog (S. cerevisiae)	-0.255373	0.0207295	yes
ABHD14B	abhydrolase domain containing 14B	-0.255464	0.016259	yes
COX7C	cytochrome c oxidase subunit VIIc	-0.255506	0.000678099	yes
IDH3B	isocitrate dehydrogenase 3 (NAD+) beta	-0.255928	0.00117606	yes
UCK2	uridine-cytidine kinase 2	-0.256753	0.000628671	yes
AEN	apoptosis enhancing nuclease	-0.257654	0.00917673	yes
ZPR1	ZPR1 zinc finger	-0.257855	0.0364164	yes
EIF3J	eukaryotic translation initiation factor 3, subunit J	-0.257952	0.00069286	yes
AP1S3	adaptor-related protein complex 1, sigma 3 subunit	-0.258322	0.0060097	yes
ESF1	ESF1, nucleolar pre-rRNA processing protein, homolog (S. cerevisiae)	-0.258405	0.0110038	yes
NOC3L	nucleolar complex associated 3 homolog (S. cerevisiae)	-0.258433	0.0193843	yes
DNAJA1	DnaJ (Hsp40) homolog, subfamily A, member 1	-0.258629	4.35928e-05	yes
DCAF16	DDB1 and CUL4 associated factor 16	-0.258953	0.0440653	yes
AHSA2	AHA1, activator of heat shock 90kDa protein ATPase homolog 2 (yeast)	-0.258953	0.0292844	yes
MRPL11	mitochondrial ribosomal protein L11	-0.259404	0.0088782	yes
PAXBP1	PAX3 and PAX7 binding protein 1	-0.259474	0.00302106	yes
NOL11	nucleolar protein 11	-0.259669	0.000260073	yes
NAV2	neuron navigator 2	-0.260305	0.000583585	yes
TRAK1	trafficking protein, kinesin binding 1	-0.26031	0.00256049	yes
TSEN15	TSEN15 tRNA splicing endonuclease subunit	-0.260558	0.0290565	yes
NDUFB9	NADH dehydrogenase (ubiquinone) 1 beta subcomplex, 9, 22kDa	-0.260804	0.000219285	yes
FTSJ3	FtsJ homolog 3 (E. coli)	-0.261142	0.000150399	yes
CAMK2D	calcium/calmodulin-dependent protein kinase II delta	-0.261187	0.00796496	yes
RAP2C	RAP2C, member of RAS oncogene family	-0.261665	0.0119726	yes
NAPEPLD	N-acyl phosphatidylethanolamine phospholipase D	-0.262364	0.00772698	yes
PSMB9	proteasome (prosome, macropain) subunit, beta type, 9	-0.262768	0.0189798	yes
MIS18A	MIS18 kinetochore protein A	-0.26281	0.0211439	yes
TBC1D1	TBC1 (tre-2/USP6, BUB2, cdc16) domain family, member 1	-0.262985	0.0212763	yes
OAS3	2'-5'-oligoadenylate synthetase 3, 100kDa	-0.26327	9.61515e-05	yes
MRPL32	mitochondrial ribosomal protein L14	-0.263575	0.0112316	yes
GUSB	glucuronidase, beta	-0.263619	0.000174731	yes
TMEM5	transmembrane protein 5	-0.264191	0.018576	yes
ALDH5A1	aldehyde dehydrogenase 5 family, member A1	-0.264214	0.0115655	yes
HARS2	histidyl-tRNA synthetase 2, mitochondrial	-0.264377	0.00653472	yes
GART	phosphoribosylglycinamide formyltransferase, phosphoribosylglycinamide synthetase, phosphoribosylaminoimidazole synthetase	-0.264569	1.60839e-05	yes
SENP1	SUMO1/sentrin specific peptidase 1	-0.264589	0.00961167	yes
MRPS27	mitochondrial ribosomal protein S27	-0.26494	0.00390934	yes
HEATR1	HEAT repeat containing 1	-0.264997	0.000121314	yes
NOP56	NOP56 ribonucleoprotein	-0.265018	3.94147e-07	yes
NOP2	NOP2 nucleolar protein	-0.265585	0.00201841	yes
GLUD2	glutamate dehydrogenase 2	-0.265673	0.0350902	yes
KIF1B	kinesin family member 1B	-0.26605	0.00060396	yes
SH2D4A	SH2 domain containing 4A	-0.266591	0.0024118	yes
PLCB4	phospholipase C, beta 4	-0.266614	0.00346895	yes
SNHG16	small nucleolar RNA host gene 16 (non-protein coding)	-0.266751	0.00846101	yes
HS1BP3	HCLS1 binding protein 3	-0.266907	0.0352679	yes
SAMD5	sterile alpha motif domain containing 5	-0.267108	0.000725019	yes
TMTC4	transmembrane and tetratricopeptide repeat containing 4	-0.267231	0.0343729	yes
BAG3	BCL2-associated athanogene 3	-0.267691	0.00144239	yes
PRKCI	protein kinase C, iota	-0.267942	3.60234e-06	yes
ATP5G1	ATP synthase, H+ transporting, mitochondrial Fo complex, subunit C1 (subunit 9)	-0.268258	0.000232592	yes
MRPL27	mitochondrial ribosomal protein L27	-0.268827	0.0113512	yes
STAT5B	signal transducer and activator of transcription 5B	-0.269083	0.0143018	yes
TRIB1	tribbles pseudokinase 1	-0.269114	0.0088192	yes
VPS33A	vacuolar protein sorting 33 homolog A (S. cerevisiae)	-0.269259	0.0219012	yes
ATP5O	ATP synthase, H+ transporting, mitochondrial F1 complex, O subunit	-0.269907	1.33514e-06	yes
AFF1	AF4/FMR2 family, member 1	-0.269982	1.28977e-05	yes
IGF2BP3	insulin-like growth factor 2 mRNA binding protein 3	-0.270133	6.3012e-06	yes
HECW1	HECT, C2 and WW domain containing E3 ubiquitin protein ligase 1	-0.270312	0.0427792	yes
UHRF1BP1	UHRF1 binding protein 1	-0.2704	0.00153331	yes
RPS15A	ribosomal protein S15a	-0.270434	2.63786e-05	yes
CCT5	chaperonin containing TCP1, subunit 5 (epsilon)	-0.270748	1.63219e-08	yes
DEPDC1B	DEP domain containing 1B	-0.271056	0.00690842	yes
R3HDM1	R3H domain containing 1	-0.271092	0.0106105	yes
NELFE	negative elongation factor complex member E	-0.271932	0.00014071	yes
PPL	periplakin	-0.271978	0.0202949	yes
SNRPC	heterogeneous nuclear ribonucleoprotein C (C1/C2)	-0.272008	7.26372e-05	yes
RPL30	ribosomal protein L30	-0.272054	1.13503e-07	yes
PRUNE	prune exopolyphosphatase	-0.272193	0.0183683	yes
APOL6	apolipoprotein L, 6	-0.272245	2.49032e-05	yes
TRIB3	tribbles pseudokinase 3	-0.272252	0.000168318	yes
KNTC1	kinetochore associated 1	-0.272509	5.56791e-05	yes
HHIPL2	HHIP-like 2	-0.272556	0.028604	yes
RNF19B	ring finger protein 19B	-0.272651	0.00789081	yes
ATF5	activating transcription factor 5	-0.272743	0.0156788	yes
MARCH7	membrane-associated ring finger (C3HC4) 7, E3 ubiquitin protein ligase	-0.273243	0.000501728	yes
NUDT1	nudix (nucleoside diphosphate linked moiety X)-type motif 1	-0.273696	0.033698	yes
ACACA	acetyl-CoA carboxylase alpha	-0.27385	0.00489457	yes
GPN3	GPN-loop GTPase 3	-0.274222	0.045359	yes
CISD3	CDGSH iron sulfur domain 3	-0.274527	0.0267535	yes
MRPL42	mitochondrial ribosomal protein L42	-0.274723	0.0223697	yes
MRPS15	mitochondrial ribosomal protein S15	-0.27475	0.00403765	yes
MLH1	mutL homolog 1	-0.274928	0.0022913	yes
FUT8	fucosyltransferase 8 (alpha (1,6) fucosyltransferase)	-0.275156	0.0338871	yes
CYP1B1	cytochrome P450, family 1, subfamily B, polypeptide 1	-0.275592	0.0020438	yes
LATS2	large tumor suppressor kinase 2	-0.275686	0.0338871	yes
HMOX2	heme oxygenase (decycling) 2	-0.275921	0.00980355	yes
FAF1	Fas (TNFRSF6) associated factor 1	-0.276543	0.0115791	yes
SRI	sorcin	-0.276651	0.00154787	yes
DOCK6	dedicator of cytokinesis 6	-0.276698	0.0372275	yes
PNN	pinin, desmosome associated protein	-0.276761	3.81164e-05	yes
FASTKD1	FAST kinase domains 1	-0.276954	0.0297906	yes
RRP15	ribosomal RNA processing 15 homolog (S. cerevisiae)	-0.277051	0.0102198	yes
LOC100130238	uncharacterized LOC100130238	-0.277576	0.0455644	yes
PSMD7	proteasome (prosome, macropain) 26S subunit, non-ATPase, 7	-0.277765	0.000386249	yes
GULP1	GULP, engulfment adaptor PTB domain containing 1	-0.27818	6.43104e-07	yes
PSMB8	proteasome (prosome, macropain) subunit, beta type, 8	-0.278201	2.03671e-05	yes
SPSB2	splA/ryanodine receptor domain and SOCS box containing 2	-0.278779	0.0394256	yes
RBM28	RNA binding motif protein 28	-0.279044	0.0111512	yes
SEC23B	Sec23 homolog B (S. cerevisiae)	-0.279172	6.23688e-06	yes
TNIP2	TNFAIP3 interacting protein 2	-0.279492	0.0145177	yes
FZD5	frizzled class receptor 5	-0.279776	0.0124036	yes
SPR	sepiapterin reductase (7,8-dihydrobiopterin:NADP+ oxidoreductase)	-0.279784	0.00302106	yes
ALG10B	ALG10B, alpha-1,2-glucosyltransferase	-0.280044	0.00668985	yes
APOBEC3C	apolipoprotein B mRNA editing enzyme, catalytic polypeptide-like 3C	-0.280387	0.00273208	yes
MAP3K12	mitogen-activated protein kinase kinase kinase 12	-0.281068	0.0312292	yes
EXOSC5	exosome component 5	-0.281356	0.0481745	yes
PLS1	plastin 1	-0.281542	0.00311785	yes
WDR12	WD repeat domain 12	-0.282042	0.00518919	yes
TTC28	tetratricopeptide repeat domain 28	-0.282102	0.00466967	yes
TIMM10	translocase of inner mitochondrial membrane 10 homolog (yeast)	-0.282112	0.0440533	yes
PARP2	poly (ADP-ribose) polymerase 2	-0.282238	0.010341	yes
EPB41L1	erythrocyte membrane protein band 4.1-like 1	-0.282893	4.50368e-06	yes
OIP5-AS1	OIP5 antisense RNA 1	-0.282962	0.00101644	yes
TMEM126B	transmembrane protein 126B	-0.283339	0.029205	yes
POLR2G	polymerase (RNA) II (DNA directed) polypeptide G	-0.283382	0.00995577	yes
CWC22	CWC22 spliceosome-associated protein	-0.283688	0.00523473	yes
ABCE1	ATP-binding cassette, sub-family E (OABP), member 1	-0.283785	6.26585e-06	yes
CWC27	CWC27 spliceosome-associated protein homolog (S. cerevisiae)	-0.284087	0.0260912	yes
PPP2R5A	protein phosphatase 2, regulatory subunit B', alpha	-0.284191	4.82137e-05	yes
DAP3	discs, large (Drosophila) homolog-associated protein 3	-0.28499	0.000604801	yes
PXMP2	peroxisomal membrane protein 2, 22kDa	-0.284995	0.0214664	yes
PISD	phosphatidylserine decarboxylase	-0.28517	0.000899252	yes
SLC41A2	solute carrier family 41 (magnesium transporter), member 2	-0.285554	0.00102908	yes
RBM19	RNA binding motif protein 19	-0.285954	0.00598299	yes
C6orf48	chromosome 6 open reading frame 48	-0.286084	0.00191358	yes
SAMD8	sterile alpha motif domain containing 8	-0.286192	0.00233521	yes
MPP1	membrane protein, palmitoylated 1, 55kDa	-0.286775	0.0139174	yes
PDLIM5	PDZ and LIM domain 5	-0.286852	1.25022e-08	yes
VSIG10L	V-set and immunoglobulin domain containing 10 like	-0.286986	0.033342	yes
SUCLG2	succinate-CoA ligase, GDP-forming, beta subunit	-0.287317	0.00165211	yes
EIF2B4	eukaryotic translation initiation factor 2B, subunit 4 delta, 67kDa	-0.287641	0.0070404	yes
ADM2	adrenomedullin 2	-0.2879	0.0156538	yes
AKR1C1	aldo-keto reductase family 1, member C1	-0.288197	4.39566e-20	yes
DNMT3B	DNA (cytosine-5-)-methyltransferase 3 beta	-0.288235	2.91186e-06	yes
RAPGEF5	Rap guanine nucleotide exchange factor (GEF) 5	-0.288272	0.0247851	yes
ARL6IP6	ADP-ribosylation factor-like 6 interacting protein 6	-0.288587	0.0100052	yes
BAZ1A	bromodomain adjacent to zinc finger domain, 1A	-0.288804	0.000789879	yes
RALGPS2	Ral GEF with PH domain and SH3 binding motif 2	-0.289281	0.00156569	yes
UBQLN4	ubiquilin 4	-0.289845	0.000862111	yes
ZNF195	zinc finger protein 195	-0.289868	0.029649	yes
TRMT1L	tRNA methyltransferase 1 homolog (S. cerevisiae)-like	-0.289967	0.00322544	yes
KAT2A	K(lysine) acetyltransferase 2A	-0.290141	0.000199102	yes
SCRN1	secernin 1	-0.290373	0.000484985	yes
TYSND1	trypsin domain containing 1	-0.29084	0.0165477	yes
MSRB1	methionine sulfoxide reductase B1	-0.291133	1.27337e-05	yes
NDUFS3	NADH dehydrogenase (ubiquinone) Fe-S protein 3, 30kDa (NADH-coenzyme Q reductase)	-0.291194	0.0105508	yes
SLIRP	SRA stem-loop interacting RNA binding protein	-0.291222	0.0163136	yes
MYC	v-myc avian myelocytomatosis viral oncogene homolog	-0.291467	2.54993e-05	yes
DDX60	DEAD (Asp-Glu-Ala-Asp) box polypeptide 60	-0.291733	0.00246435	yes
PSMB6	proteasome (prosome, macropain) subunit, beta type, 6	-0.292939	7.05444e-05	yes
NDUFB1	NADH dehydrogenase (ubiquinone) 1 beta subcomplex, 1, 7kDa	-0.294793	0.0391814	yes
RFXANK	regulatory factor X-associated ankyrin-containing protein	-0.294812	0.0465804	yes
HSPA4	heat shock 70kDa protein 4	-0.295517	4.49695e-07	yes
C1QBP	complement component 1, q subcomponent binding protein	-0.295676	0.00013484	yes
DDX58	DEAD (Asp-Glu-Ala-Asp) box polypeptide 58	-0.295987	0.0059167	yes
SLC25A40	solute carrier family 25, member 40	-0.296454	0.0272447	yes
CEP85	centrosomal protein 85kDa	-0.296839	0.000526679	yes
GTF3C3	general transcription factor IIIC, polypeptide 3, 102kDa	-0.297311	0.000152611	yes
[truncated: 465 more rows]

## Sheet: Upregulated_Genes _GO(BP)
GO (BP) terms	Description	# of genes	pval	Genes
GO:0007155	cell adhesion (BP)	97	1.84282e-31	ROBO1,PIP5K1C,L1CAM,DGCR2,DCBLD2,LOXL2,DCHS2,THBS1,ADAM15,DCBLD1,KITLG,TRO,CADM1,LGALS3BP,NPTN,FAT3,TMEM8A,SCARB2,RND3,SDK1,BOC,CDH6,ITGA3,PCDH20,APP,LAMB2,SEMA5A,FLRT2,CDH16,SRPX,TINAG,EMILIN2,ITGA5,HABP2,PCDH1,PERP,PTPRM,COL8A1,ITGAV,TNC,GPR56,CD9,COL24A1,AMIGO2,CNTN4,SIRPA,NCAM1,EPHB4,FN1,SSPN,CELSR2,VCL,CNTN6,RHOB,NID1,SCARB1,INPPL1,CERCAM,ITGB6,ADAM23,PTK7,EFNB2,PVRL1,CD47,ITGA2,ASTN1,CDON,S…
GO:0007165	signal transduction (BP)	119	1.94041e-17	CCL20,BCR,IQGAP1,RHPN1,IGF2R,MAPK1,GOLT1B,RALA,TOLLIP,FGF12,IFNGR1,GRN,UNC5A,TMED1,KITLG,KALRN,DNM2,LGALS3BP,MIB2,GDF15,AMFR,ARRDC4,CDC42EP3,DKK1,PLXNA3,DLC1,EPHB1,TEX2,SEMA5A,CD274,SPARC,HIF1A,FAM126A,PPP1R1A,RAPGEF3,MAP2K1,PRKAA2,NAMPT,GNG11,FGD1,PTPRM,TNFRSF21,PPP2R5B,TNC,SLC20A1,PLXNB3,PRKAR2B,SH3BP2,ATP2C1,ITPR1,RIT1,SH3GL1,TLR4,AXL,TNFRSF11B,INPP4A,CXCL5,PRMT2,CREM,SYDE1,IGFBP4,GJA1,DAB2IP,…
GO:0007411	axon guidance (BP)	51	5.4192e-15	ROBO1,PIP5K1C,SEMA3F,COL4A5,SEMA6A,L1CAM,COL4A4,MAPK1,UNC5A,DLG1,GFRA1,SLIT2,SLIT3,PLXNA3,LAMA1,EPHB1,SEMA5A,NTN4,MAP2K1,ITGA5,ITGAV,PLXNB3,ABLIM3,KCNQ3,CNTN4,NCAM1,PLXNA2,SEMA3E,CNTN6,RHOB,PLXNA1,SIAH2,CACNB4,COL6A2,YWHAB,PVRL1,ITGA2,MYL6,MET,ABL1,PITPNA,NRP2,WNT5A,ALCAM,GAS1,GPC1,TLN1,ITGA1,COL6A1,RELN,ITGB1
GO:0007275	multicellular organismal development (BP)	94	3.83417e-13	ROBO1,TNFAIP2,SEMA4C,SEMA3F,FHL1,HOXC13,SEMA6A,L1CAM,MEF2A,KIAA1715,ARHGDIB,EMP1,CREG1,KIF26B,HECA,CLPTM1,UNC5A,CADM1,FZD7,SLIT2,FAT3,RAB18,HOXB9,DKK1,EBF1,SLIT3,LIF,PLXNA3,NTNG1,HOXB2,TLL2,SEMA5A,BARX1,NTNG2,ATOH8,GLIS2,BMP6,IFRD1,JARID2,DACH1,SPRY2,CITED2,MEF2D,WLS,CYFIP1,FGD1,PHC2,BICC1,ERC1,PLXNB3,MSX2,GPR161,CREM,EPHB4,CELSR2,PLXNA2,SEMA3E,RHOB,CHST2,PLXNA1,SIAH2,NOTCH2,SPRY1,PIM1,SHISA2,HOX…
GO:0007596	blood coagulation (BP)	59	1.4883e-12	LMAN1,L1CAM,KIAA1715,EHD3,CD59,SYK,MAPK1,THBS1,TUBA4A,SLC8A1,CD63,KCNMA1,ITGA3,SLC7A11,APP,STIM1,SPARC,RAPGEF3,DGKI,ITGA5,ITGAV,ALDOA,PRKAR2B,PABPC4,ITPR1,CD9,PSAP,SIRPA,FN1,CALU,VCL,MGLL,RHOB,GGCX,SLC16A3,PLAU,TGFB2,GNAS,ANXA5,CD47,ITGA2,KCNMB4,MAPK14,LAMP2,ITPR3,PRKCA,ACTN1,ABL1,F3,BCAR1,TLN1,SERPINE1,PIK3R2,BSG,TFPI2,GNAI1,LAT,PTPRJ,ITGB1
GO:0042493	response to drug (BP)	46	2.94028e-12	GAD1,SRD5A1,SLC9A1,MAOB,ABCA2,THBS1,SLC8A1,ABCB1,BCL2,PAPD7,CDKN1A,FZD1,JUN,NCF2,ADD3,PTPRM,MMP7,LOX,TXNIP,PEBP1,TNFRSF11B,CPS1,SS18,BCHE,ACSL1,TSPO,INPPL1,PAM,ENO2,ATP1A1,CALR,GNAS,EP300,GNAO1,DUSP6,MET,ABCD3,HTR2B,XBP1,DVL3,STAT3,CST3,NNMT,ABCC1,ITGB1,SST
GO:0016192	vesicle-mediated transport (BP)	34	1.17511e-10	SEC16A,LMAN1,SEC24C,ARCN1,GOLT1B,SYTL2,KALRN,RAB11FIP3,ERGIC1,ARF4,YIPF5,SEC24D,COPA,ARFGAP1,SEC24A,BET1,STXBP1,KDELR1,KDELR3,CYTH1,NAPG,COPB1,CLTCL1,COPB2,SYTL1,SYT13,MARCKSL1,GSN,SCYL1,ARF1,VAMP8,KDELR2,YIF1A,SEC31A
GO:0000122	negative regulation of transcription from RNA polymerase II promoter (BP)	52	1.52048e-10	MECP2,PSEN1,AHR,SMYD2,SOX6,MEF2A,PKIA,ZHX2,MXD4,DKK1,TFAP2C,ENO1,SALL1,NOTCH1,SKIL,OSR1,BCL6,EDNRB,GLIS2,JARID2,PPARA,CITED2,TRPS1,FZD8,MSX2,TXNIP,SUPT5H,BCOR,GLIS1,BHLHE41,BHLHE40,DAB2IP,NR1D1,NR1H2,TCF25,MTDH,ID2,SIK1,CALR,EP300,SNAI2,CRYM,HIPK2,BACH1,NR2F2,OSR2,TLE4,ID4,HNF1B,STAT3,ATF7IP,MXI1
GO:0007507	heart development (BP)	30	2.48425e-10	PSEN1,MEF2A,TAB2,FGF12,GYS1,ECE1,SALL1,GAB1,NOTCH1,OSR1,SPARC,PPARA,CITED2,BCOR,GJA1,SH3PXD2B,ADM,FOXC1,PAM,TCF25,ID2,TGFB2,TGFBR1,EP300,FBN1,VCAN,NRP2,PDLIM3,CASP3,PTPRJ
GO:0007420	brain development (BP)	32	3.13339e-10	HSPG2,EGR2,BCR,LPHN1,RPGRIP1L,CTTNBP2,CADM1,FZD7,BCL2,RAB18,ARF4,SLC7A11,FZD1,ATP6V0D1,FZD8,HNMT,GPR56,PHGDH,CD9,PEBP1,CNTN4,BOK,INPPL1,FOXC1,IGF1R,MDGA1,MET,SYNJ2,ID4,CST3,RELN,PCSK1N
GO:0055085	transmembrane transport (BP)	66	3.46111e-10	CLCN7,SLC16A12,SLC17A3,SLC30A7,SLC9A1,SLC44A1,ATP6V1D,SLC25A4,SLC8A1,KCNC3,SLC1A4,ABCB1,SLC26A2,SLC2A12,SLC4A7,CP,KCNMA1,SLC6A15,SLC7A11,HK1,SLC12A4,SLC2A1,ADCY6,SLC9A3,TPCN1,ATP6V0D1,SLC38A2,SLC40A1,KCNAB2,SLC20A1,PRKAR2B,ATP2C1,SLC9A7,ATP6V0C,ITPR1,KCNV1,KCNQ3,SLC25A36,SLC39A13,SCN2A,GABRB3,RYR2,SLC29A4,SLC4A3,SLC16A3,SLCO4A1,SLC2A10,SLC17A5,ATP1A1,GNAS,SLC44A5,MFSD6,ITPR3,HK2,SLC39A7,SLC16A2,S…
GO:0005975	carbohydrate metabolic process (BP)	41	5.9002e-10	AKR1B1,GPI,FUT4,GLB1,PGD,HAS3,MAN2A1,GYS1,ENO1,HK1,ALDOC,SLC2A1,FUCA1,PPP1R1A,MGAT4B,ALDOA,PPP1R3C,B4GALT7,MGAT4A,IDH2,PDK3,PFKFB3,PDK1,PGK1,TPI1,GCNT3,CHST2,NANP,PGAM1,PYGB,PGM1,ENO2,PFKFB4,TALDO1,HK2,GALK1,POM121,MGAT1,B4GALT4,GAPDH,GBE1
GO:0001666	response to hypoxia (BP)	31	6.96216e-10	PLOD2,THBS1,SLC8A1,EGLN1,BCL2,ECE1,KCNMA1,ALDOC,HIF1A,PPARA,CITED2,ITPR1,SOD3,TLR4,RYR2,ADM,PDLIM1,PAM,SDC2,PLAU,TGFB2,TGFBR1,EP300,PML,ANGPTL4,TFRC,CST3,BNIP3,PLOD1,EGLN3,EPAS1
GO:0043065	positive regulation of apoptotic process (BP)	31	9.57854e-10	PSEN1,SCIN,DUSP1,BCL2L11,STK17A,DNM2,SLIT2,CNR1,KCNMA1,NOTCH1,BCL6,BCL2L1,TSC22D1,IER3,CSRNP3,MSX2,CYR61,TXNIP,TLR4,LPAR1,DAB2IP,RHOB,TSPO,HOXA13,TGFB2,ANXA5,TLR3,DUSP6,ABL1,IGFBP3,ITGB1
GO:0006006	glucose metabolic process (BP)	23	1.00289e-09	GPI,GYS1,ENO1,ALDOC,ALDOA,PDK3,PFKFB3,PDK1,PGK1,TPI1,CREM,INPPL1,SERP1,PGAM1,PYGB,PGM1,ENO2,PFKFB4,MAPK14,HK2,GAPDH,NPY1R,GBE1
GO:0006915	apoptotic process (BP)	62	1.34298e-09	ZMAT3,PSEN1,AHR,SEMA6A,NCSTN,MEF2A,BNIP2,BCL2L11,UNC5A,KRT20,KALRN,CADM1,DBNL,BCL2,DSP,TOX3,ECE1,ALDOC,HIPK1,MAGED1,TAOK1,ITM2B,BCL2L1,BMF,MEF2D,PHLDA1,FGD1,C8orf4,PERP,SLC40A1,IER3,MAGEH1,TNFRSF11B,DYRK2,BOK,SCN2A,GJA1,RHOB,TSPO,SH3GLB1,TNFRSF19,RRAGA,VIM,DAPK1,YWHAB,EP300,TP53INP1,STK17B,HIPK2,MAP3K9,MFSD10,GSN,RNF144B,CASP4,DDX41,PNMA2,SQSTM1,CST3,PDCD4,BNIP3,EGLN3,CASP3
GO:0008285	negative regulation of cell proliferation (BP)	44	1.55993e-09	ROBO1,SCIN,SMYD2,MXD4,FTH1,CDKN1A,LIF,DLC1,BCL6,JUN,DNAJB2,JARID2,SPRY2,MAP2K1,MSX2,CD9,LEPREL2,PTHLH,GJA1,NOTCH2,SPRY1,ADM,INPPL1,S100A11,TOB2,TENC1,TGFB2,GPNMB,TIMP2,LDOC1,PML,DDR1,ADAMTS1,IGFBP7,BAP1,TGFB1I1,PTPRU,TMEM115,DLG5,MXI1,IGFBP3,PTPRJ,ITGB1,SST
GO:0014070	response to organic cyclic compound (BP)	24	2.16765e-09	AHR,SLC9A1,CDKN1A,AK4,STC1,EPHX1,ALDOC,JUN,NCF2,PEBP1,NFIA,ACSL1,VKORC1,STS,ENO2,TGFBR1,EP300,GNAO1,DUSP6,MET,WNT5A,STAT3,CST3,CTGF
GO:0030168	platelet activation (BP)	35	2.97388e-09	SYK,MAPK1,THBS1,TUBA4A,SLC8A1,CD63,KCNMA1,APP,STIM1,SPARC,DGKI,ALDOA,ITPR1,CD9,AXL,PSAP,FN1,CALU,VCL,MGLL,RHOB,TGFB2,GNAS,KCNMB4,MAPK14,LAMP2,ITPR3,PRKCA,ACTN1,TLN1,SERPINE1,PIK3R2,TYRO3,GNAI1,LAT
GO:0008284	positive regulation of cell proliferation (BP)	44	8.46801e-09	CD81,GLP2R,ADAM10,MAPK1,KITLG,LIF,HIPK1,NOTCH1,BCL2L1,NAMPT,CSF1,TSC22D1,ITGAV,TNC,CUL3,CXCL5,KLF5,PTHLH,SOX9,ADM,IGF1R,STS,BAMBI,S1PR3,TGFB2,TGFBR1,CALR,CD47,PBX1,CTSH,IL6ST,HIPK2,MARCKSL1,SHMT2,RNF187,HTR2B,OSR2,ID4,SSR1,CST3,CTGF,SSBP3,TNS3,ITGB1
GO:0045944	positive regulation of transcription from RNA polymerase II promoter (BP)	59	8.47515e-09	ELK1,C1orf85,EGR2,SOX6,MEF2A,NFE2L2,JUND,HOXB9,TFAP2C,LIF,SALL1,APP,OSR1,JUN,HIF1A,GLIS2,BMP6,PPARA,CITED2,MEF2D,FZD8,CSRNP3,ABLIM3,MAML2,ETS2,ZNF462,CYR61,SUPT5H,PLAGL1,TLR4,SS18,GLIS1,NFIA,ZMIZ1,DAB2IP,SOX9,FOXC1,HOXA13,RORA,NR1H2,MITF,NFAT5,MAVS,CDON,EP300,MAPK14,PBX1,ARNTL,TLR3,HIPK2,WNT5A,OSR2,MAML3,ID4,HNF1B,STAT3,SQSTM1,SSBP3,EPAS1
GO:0044419	interspecies interaction between organisms (BP)	40	5.8458e-08	CD81,SND1,SYK,MAPK1,RALA,SLC25A4,DLG1,HLA-A,DDB1,PVR,TBC1D20,ITGA5,ITGAV,ATP6V0C,BNIP3L,KCTD5,SCARB1,COPB1,ITGB6,RRAGA,VIM,EFNB2,USP7,MDFIC,PVRL1,ITGA2,MAVS,EP300,HLA-B,FBLN1,PML,ZYX,TRIM22,STAT3,TFRC,ATF7IP,BNIP3,TSPAN7,BRD4,ITGB1
GO:0045893	positive regulation of transcription, DNA-dependent (BP)	49	1.3313e-07	ELK1,AHR,EGR2,RUNX2,MAPK1,DNM2,FZD7,USP22,TOX3,EBF1,DYRK1B,SALL1,CREB3L2,DAB2,FZD1,NOTCH1,SMARCD3,JUN,HIF1A,GLIS2,PPARA,CITED2,MAP3K2,CITED4,ETS2,SP3,PRMT2,KLF5,SOX9,FOXC1,BAMBI,ID2,MITF,TGFBR1,MDFIC,HIPK2,FOXJ3,RNF187,NR2F2,WNT5A,SEC14L2,ZNF281,KDM3A,OSR2,HNF1B,DVL3,STAT3,TGFB1I1,ATF7IP
GO:0007264	small GTPase mediated signal transduction (BP)	38	1.50761e-07	BCR,ARHGDIB,MYO9B,MAPK1,RALA,YWHAQ,RAPGEF2,RHOBTB3,RAB21,KALRN,RAB18,RAB40B,ARF4,RND3,G3BP2,DLC1,RAB36,RAB27B,RAPGEF3,MAP2K1,FGD1,RIT1,PDK1,SYDE1,DIRAS2,RHOB,ARL1,SIAH2,ARHGAP31,RAB5B,ARHGAP40,SRPRB,YWHAB,ARHGAP29,ARF1,PIK3R2,FAM13A,RRAD
GO:0006096	glycolysis (BP)	14	1.52374e-07	GPI,ENO1,HK1,ALDOC,LDHA,ALDOA,PFKFB3,PGK1,TPI1,PGAM1,ENO2,PFKFB4,HK2,GAPDH
GO:0043066	negative regulation of apoptotic process (BP)	34	5.24336e-07	THBS1,KITLG,WFS1,BCL2,RRM2B,CDKN1A,NOTCH1,OSR1,BCL6,SPRY2,BCL2L1,PRKAA2,TSC22D1,ITGAV,BNIP3L,MSX2,CYR61,SOX9,SIAH2,PIM1,IGF1R,MTDH,MITF,TGFBR1,SNAI2,CTSH,FAM129B,WNT5A,HTR2B,HNF1B,ANGPTL4,SERPINE1,SSBP3,CASP3
GO:0045892	negative regulation of transcription, DNA-dependent (BP)	43	5.80019e-07	MECP2,RUNX2,ARID5B,ZHX2,YWHAQ,RBFOX2,ZHX3,PRICKLE1,ZBED6,ENO1,SALL1,DAB2,FZD1,NOTCH1,BCL6,TSC22D4,JUN,GLIS2,JARID2,DUSP5,CITED2,TRPS1,MSX2,BCOR,SP3,PRMT2,SOX9,NR1H2,ID2,KDM5B,YWHAB,CALR,MDFIC,BASP1,DAP,PBXIP1,NR2F2,WNT5A,ZNF281,PML,ID4,ATF7IP,PDCD4
GO:0006917	induction of apoptosis (BP)	27	6.768e-07	ZMAT3,MAPK1,BCL2L11,THBS1,STK17A,DLC1,APP,TGM2,ITM2B,PHLDA1,PPP2R1A,BNIP3L,PLAGL1,PRMT2,BOK,NOTCH2,TNFRSF19,DAPK1,TGFBR1,USP7,SERINC3,TP53INP1,STK17B,PML,CASP4,BNIP3,CASP3
GO:0006464	protein modification process (BP)	24	6.8775e-07	HECW2,PLOD2,RIMKLA,LOXL2,HACE1,UBE3C,LOX,B4GALT7,GGCX,PAM,SERP1,QPCT,HECTD3,HERC2,RPN1,ABL1,CPE,ERO1L,RNF19A,MMP15,BAP1,HERC3,PLOD1,CHRM3
GO:0048205	COPI coating of Golgi vesicle (BP)	8	6.95862e-07	ARCN1,TMED9,COPA,ARFGAP1,COPB1,COPB2,TMED2,ARF1
GO:0018279	protein N-linked glycosylation via asparagine (BP)	18	8.05777e-07	LMAN1,SEC24C,EDEM1,OSTC,MAN2A1,SEC24D,SEC24A,MGAT4B,PRKCSH,MGAT4A,STT3A,CALR,RPN1,MOGS,MGAT1,B4GALT4,MGAT5,SEC31A
GO:0007219	Notch signaling pathway (BP)	15	8.8299e-07	PSEN1,NCSTN,FURIN,ADAM10,MIB2,APP,NOTCH1,MAML2,CNTN6,NOTCH2,FOXC1,EFNB2,JAG1,DNER,MAML3
GO:0007399	nervous system development (BP)	43	8.91399e-07	ROBO1,SEMA4C,DCDC2,SEMA6A,L1CAM,MEF2A,NDNF,APBA2,FGF12,KALRN,GFRA1,NPTN,SLIT2,SLIT3,ZEB2,NTNG1,SMARCD3,SEMA5A,NTNG2,EDNRB,ATOH8,GLIS2,ITM2B,MEF2D,CYFIP1,PCDH1,CNTN4,CRIM1,SEMA3E,SCN2A,NOTCH2,PCSK2,EFNB2,MDGA1,EP300,JAG1,NINJ1,NRP2,DOK5,STAT3,NDEL1,PTPRR,CHRM3
GO:0007566	embryo implantation (BP)	11	9.08926e-07	GRN,TRO,STC1,LIF,PLAU,TGFBR1,FBLN1,STC2,DDR1,CST3,BSG
GO:0006811	ion transport (BP)	52	9.14438e-07	TCN1,CLCN7,SLC17A3,SLC9A1,NIPA1,CLIC4,ATP6V1D,SLC8A1,KCNJ2,KCNC3,SLC1A4,SLC26A2,KCNN4,SLC4A7,CP,KCNMA1,SLC6A15,SLC7A11,LASP1,SLC12A4,TTYH3,SLC9A3,KCNJ16,TPCN1,SLC38A2,MRS2,SLC40A1,KCNAB2,SLC20A1,SLC9A7,ATP6V0C,ITPR1,KCNV1,KCNQ3,SLC39A13,SCN2A,GABRB3,GABRE,RYR2,SLC4A3,ADD2,SLCO4A1,CACNB4,SLC17A5,PANX2,KCNMB4,ATP6AP1,ITPR3,KCNK2,SLC39A7,SLC1A1,SLC22A17
GO:0048011	nerve growth factor receptor signaling pathway (BP)	29	9.14695e-07	PSEN1,ELK1,NCSTN,MEF2A,FURIN,MAPK1,RALA,BCL2L11,KALRN,ADCY6,MAGED1,MAP2K1,FGD1,PRKAR2B,ITPR1,RIT1,DUSP4,YWHAB,MAPK14,ITPR3,DUSP6,PRKCA,DUSP7,MAPKAPK2,STAT3,BCAR1,SQSTM1,PIK3R2,CASP3
GO:0002576	platelet degranulation (BP)	17	9.32078e-07	THBS1,TUBA4A,CD63,APP,SPARC,ALDOA,STXBP1,CD9,PSAP,FN1,CALU,VCL,TGFB2,LAMP2,ACTN1,TLN1,SERPINE1
GO:0015031	protein transport (BP)	43	9.88785e-07	ZMAT3,SEC16A,PSEN1,LMAN1,APBA2,GOLT1B,HOOK3,TMED1,RAB21,RAB18,RAB40B,ARF4,RAB11FIP5,FRAS1,YIPF5,TMED9,CALCR,RAB36,ARFGAP1,MYO1C,RAB27B,POM121C,BET1,ERC1,STXBP1,RHOB,KDELR3,RRBP1,SERP1,VPS53,LYST,RAB5B,CHMP1B,DOPEY2,TRAM1,POM121,ARF1,ATG9A,SEC61A1,GCC2,YIF1A,TRAM2,SEC31A
GO:0006112	energy reserve metabolic process (BP)	19	1.49869e-06	SPCS3,IQGAP1,SLC25A4,SLC2A1,ADCY6,RAPGEF3,PRKAA2,GNG11,PRKAR2B,ITPR1,STXBP1,GNAS,TALDO1,GNG12,GNB4,ITPR3,PRKCA,GNB2,CHRM3
GO:0009887	organ morphogenesis (BP)	19	1.49869e-06	FHL1,SEMA6A,DGCR2,SYK,MAPK1,BCL2,RDH10,FGD1,LFNG,BHLHE41,NOTCH2,IGF1R,HOXA13,TLE3,EFNB2,ITGA2,EP300,JAG1,PBX1
GO:0001525	angiogenesis (BP)	24	1.83751e-06	HSPG2,TNFAIP2,GPI,ADAM15,SAT1,EPHB1,JUN,HIF1A,ITGA5,COL8A1,ITGAV,KLF5,EPHB4,FN1,PLAU,TGFB2,EFNB2,JAG1,MAPK14,PTPRB,NRP2,SERPINE1,EPAS1,TGFBI
GO:0001654	eye development (BP)	9	5.50821e-06	RAB18,HIPK1,BMP6,SH3PXD2B,FOXC1,TGFB2,SMOC1,HIPK2,CST3
GO:0008584	male gonad development (BP)	15	6.12504e-06	SRD5A1,ARID5B,BCL2L11,KITLG,BCL2,TFAP2C,CITED2,BCL2L1,BOK,SOX9,CSDE1,TLR3,MET,WNT5A,CST3
GO:0043687	post-translational protein modification (BP)	20	6.28138e-06	LMAN1,SEC24C,FURIN,EDEM1,MAN2A1,SEC24D,SEC24A,MGAT4B,PRKCSH,MGAT4A,STT3A,GGCX,VKORC1,CALR,RPN1,MOGS,MGAT1,B4GALT4,MGAT5,SEC31A
GO:0032469	endoplasmic reticulum calcium ion homeostasis (BP)	5	6.61802e-06	PSEN1,WFS1,BCL2,ITPR1,PML
GO:0030198	extracellular matrix organization (BP)	15	1.0314e-05	HSPG2,PXDN,NDNF,OLFML2A,SERAC1,APP,VWA1,OLFML2B,CYR61,TNFRSF11B,SOX9,COL6A2,FBLN1,SERPINB5,TGFBI
GO:0045665	negative regulation of neuron differentiation (BP)	12	1.81489e-05	ZHX2,APP,CTDSP1,CNTN4,ID2,CALR,ASPM,JAG1,PBX1,ID4,TTC3,ITGB1
GO:0007156	homophilic cell adhesion (BP)	20	2.14183e-05	ROBO1,L1CAM,DCHS2,TRO,CADM1,NPTN,FAT3,CDH6,PCDH20,CDH16,PCDH1,PTPRM,AMIGO2,CELSR2,PVRL1,CLSTN2,CLSTN1,PCDH9,FAT1,ITGB1
GO:0006979	response to oxidative stress (BP)	18	2.21578e-05	PSEN1,DUSP1,PXDN,PRDX6,BCL2,RRM2B,GAB1,SLC7A11,PTGS1,NQO1,MAP2K1,TXNIP,TLR4,PEBP1,GPX8,PDLIM1,ATRN,EPAS1
GO:0042060	wound healing (BP)	14	2.382e-05	DCBLD2,DSP,SPARC,PPARA,LOX,MSX2,TPM1,SCARB1,SDC2,PTK7,TGFB2,TGFBR1,WNT5A,MACF1
GO:0045768	positive regulation of anti-apoptosis (BP)	11	2.40683e-05	DUSP1,SLC9A1,CDKN1A,TOX3,BCL2L1,ERC1,ADM,IGF1R,IL6ST,RNF144B,LRP1
GO:0030154	cell differentiation (BP)	46	2.90625e-05	ROBO1,SRD5A1,TNFAIP2,FHL1,SLC9A1,SEMA6A,L1CAM,CLIC4,CLPTM1,CADM1,SLIT2,YIPF3,SLIT3,NTNG1,TLL2,SEMA5A,OSR1,NTNG2,HIF1A,ATOH8,GLIS2,CYFIP1,CSF1,AXL,CREM,BHLHE41,SEMA3E,RHOB,SH3PXD2B,NOTCH2,EFNB2,MDGA1,PBX1,SMOC1,DUSP6,PBXIP1,INHBB,NRP2,KDM3A,OSR2,ANGPTL4,SQSTM1,TGFB1I1,NDEL1,PTPRU,EPAS1
GO:0042692	muscle cell differentiation (BP)	10	3.04265e-05	SEMA4C,SOX6,MEF2A,BNIP2,BOC,SMARCD3,IFRD1,CDON,MAPK14,ABL1
GO:0007229	integrin-mediated signaling pathway (BP)	14	3.15182e-05	ADAM10,SYK,ITGA3,ITGA5,ITGAV,ITGB6,CD47,ITGA2,BCAR1,ADAMTS1,ITGA1,NEDD9,LAT,ITGB1
GO:0006355	regulation of transcription, DNA-dependent (BP)	105	3.20156e-05	SUPT6H,ZBTB41,RBL2,AHR,EGR2,SMYD2,HOXC13,ZBTB4,SOX6,ZNF275,TSC22D3,MEF2A,RUNX2,SND1,KLF8,ELL2,SSBP2,NFE2L2,ASF1A,DNM2,FZD7,ZNF135,RAB18,HOXB9,TRRAP,KDM4B,EBF1,SALL1,NFKBIZ,SAP30L,HIPK1,NOTCH1,MORF4L1,OSR1,BARX1,MAGED1,TSC22D4,HIF1A,ATOH8,ZNF470,DACH1,PPARA,CITED2,ZNF629,MEF2D,TRPS1,PRKAA2,PPP2R1A,CIC,ERC1,EFEMP1,NCOA1,MAML2,ETS2,ZNF462,TXNIP,AFF4,PLAGL1,SP3,SS18,CREM,BHLHE41,CELSR2,NFIA,ZMIZ1,BHL…
GO:0007568	aging (BP)	18	3.34898e-05	FURIN,LOXL2,AMFR,CNR1,ALDOC,PTGS1,JUN,NCF2,PEBP1,TSPO,ADM,TGFBR1,GNAO1,ATP6AP1,F3,GSN,TFRC,LRP1
GO:0043123	positive regulation of I-kappaB kinase/NF-kappaB cascade (BP)	20	4.17698e-05	TAB2,S100A4,GOLT1B,MIB2,TGM2,WLS,PELI2,SLC20A1,ATP2C1,TLR4,LPAR1,GJA1,MALT1,TNFRSF19,MTDH,MAVS,TLR3,TFG,HTR2B,TSPAN6
GO:0010243	response to organic nitrogen (BP)	10	5.01058e-05	MGST2,CDKN1A,AK4,ALDOC,PTGS1,PEBP1,VKORC1,GNAO1,NNMT,SST
GO:0006928	cellular component movement (BP)	16	5.43692e-05	ARHGDIB,DSTN,ENPP2,AMFR,CALD1,MAP2K1,CD9,VCL,TPM1,CERCAM,VIM,MAPK14,SERPINB5,STAT3,TLN1,MACF1
GO:0002224	toll-like receptor signaling pathway (BP)	14	5.87331e-05	ELK1,MEF2A,TAB2,MAPK1,JUN,MAP2K1,PELI2,TLR4,DUSP4,MAPK14,TLR3,DUSP6,DUSP7,MAPKAPK2
GO:0008283	cell proliferation (BP)	32	5.99124e-05	CD81,FURIN,EMP1,SYK,CREG1,KITLG,GAB1,GPC4,DAB2,MORF4L1,CD274,CITED2,RAPGEF3,TACC1,CD276,CSF1,CYR61,BOK,BHLHE41,IGFBP4,TSPO,PIM1,EPS8,TXLNA,TGFB2,MET,EMP2,STAT3,BCAR1,LRP1,TGFBI,CHRM3
GO:0007220	Notch receptor processing (BP)	7	6.33558e-05	PSEN1,NCSTN,ADAM10,NOTCH1,NOTCH2,JAG1,DNER
GO:0009791	post-embryonic development (BP)	14	6.52246e-05	PSEN1,SOX6,ARID5B,BCL2L11,IMPAD1,BCL2,PYGO1,ITPR1,TIPARP,INPPL1,SERP1,TGFBR1,GNAS,HEG1
GO:0001889	liver development (BP)	14	6.52246e-05	SRD5A1,AHR,ARID5B,AFP,RPGRIP1L,CADM1,MAN2A1,NOTCH1,JUN,JARID2,CITED2,SP3,EP300,MET
GO:0050919	negative chemotaxis (BP)	6	7.08817e-05	SEMA3F,SLIT2,SLIT3,PLXNA3,NRP2,WNT5A
GO:0006508	proteolysis (BP)	46	7.22315e-05	PSEN1,C1S,SPCS3,NCSTN,FURIN,MME,ADAM10,CPA4,ADAM15,CTSD,USP22,ECE1,TLL2,CTSA,TMEM27,TINAG,HABP2,MMP7,USP11,MMP24,CPD,SCPEP1,TNFAIP3,MBTPS1,MALT1,USP9X,TINAGL1,NRIP3,PCSK2,QPCT,BACE1,PLAU,ADAM23,USP7,CPM,RHBDL3,CTSH,CPE,CASP4,MMP15,ADAMTS1,BAP1,TFRC,CTSS,RELN,CASP3
GO:0001822	kidney development (BP)	14	7.24992e-05	ARID5B,RPGRIP1L,BCL2L11,SULF2,WFS1,RRM2B,SALL1,PYGO1,BMP6,PKHD1,TIPARP,TGFBR1,HNF1B,ADAMTS1
GO:0007173	epidermal growth factor receptor signaling pathway (BP)	14	7.24992e-05	ADAM10,MAPK1,ARF4,GAB1,SPRY2,MAP2K1,EFEMP1,SOX9,SPRY1,EPS8,YWHAB,REPS2,BCAR1,PAG1
GO:0007267	cell-cell signaling (BP)	27	7.45634e-05	CCL20,MME,ADAM10,TOLLIP,FGF12,TMED1,GDF15,STC1,TFAP2C,FZD1,SEMA5A,BARX1,NAMPT,PCDH1,GPR56,CXCL5,PTHLH,GJA1,ADM,TGFB2,EFNB2,STC2,ZYX,FAT1,DLGAP4,MPZL1,SST
GO:0006805	xenobiotic metabolic process (BP)	19	8.95064e-05	AHR,MGST2,MAOB,SULT1C2,UGT1A9,PAPSS2,SULT1A1,CYP26B1,PTGS1,NQO1,ALDH1A1,CYP3A5,GGT1,TPMT,SMOX,MAOA,CYP4F11,NNMT,TBXAS1
GO:0032355	response to estradiol stimulus (BP)	15	9.5046e-05	AHR,DUSP1,TXNIP,SLC25A36,PAM,ENO2,CALR,NR2F2,F3,WNT5A,STAT3,MMP15,CST3,CTGF,NPY1R
GO:0001764	neuron migration (BP)	14	9.601e-05	PSEN1,DCDC2,NDNF,ITGA3,AXL,CELSR2,MDGA1,MARK1,MET,FZD3,DNER,NR2F2,NDEL1,RELN
GO:0030308	negative regulation of cell growth (BP)	17	0.00010391	FHL1,DCBLD2,TRO,BCL2,SLIT2,CDKN1A,ENO1,SLIT3,DAB2,BCL6,DNAJB2,PPP2R1A,DAB2IP,TGFB2,PML,RRAD,PTPRJ
GO:0006890	retrograde vesicle-mediated transport, Golgi to ER (BP)	8	0.000105115	ARCN1,COPA,ARFGAP1,COPB1,COPB2,SCYL1,RER1,ARF1
GO:0034130	toll-like receptor 1 signaling pathway (BP)	13	0.000116485	ELK1,MEF2A,TAB2,MAPK1,JUN,MAP2K1,PELI2,TLR4,DUSP4,MAPK14,DUSP6,DUSP7,MAPKAPK2
GO:0034134	toll-like receptor 2 signaling pathway (BP)	13	0.000116485	ELK1,MEF2A,TAB2,MAPK1,JUN,MAP2K1,PELI2,TLR4,DUSP4,MAPK14,DUSP6,DUSP7,MAPKAPK2
GO:0001701	in utero embryonic development (BP)	22	0.000118097	LY6E,SOX6,ADAM10,RPGRIP1L,AMOT,BCL2L11,ZFAND5,ALS2,MAN2A1,RDH10,DAB2,NOTCH1,BCL2L1,CUL3,ZMIZ1,TPM1,FOXC1,TGFBR1,HEG1,HCN4,PTPRR,ITGB1
GO:0007030	Golgi organization (BP)	8	0.000139719	LMAN1,SURF4,GOLGB1,TMED9,GORASP2,ARL1,TMED2,KIFC3
GO:0030968	endoplasmic reticulum unfolded protein response (BP)	8	0.000139719	NFE2L2,WFS1,EIF2AK3,AMFR,HERPUD1,SERP1,ERO1L,XBP1
GO:0006470	protein dephosphorylation (BP)	16	0.000154459	DUSP1,CTDSP2,PTPRD,BCL2,PTPN14,DUSP5,CTDSP1,PTPRM,PPP2R1A,DUSP4,PPP2R3A,LHPP,DUSP6,PTPRB,PTPRU,PTPRR
GO:0009636	response to toxin (BP)	13	0.000154481	MAOB,MAPK1,BCL2,CDKN1A,EPHX1,SLC7A11,NQO1,TLR4,PEBP1,CPS1,TGFBR1,PTGR1,CST3
GO:0001843	neural tube closure (BP)	11	0.000156354	PRICKLE1,ZEB2,SALL1,DLC1,CITED2,SHROOM3,ADM,PTK7,TMED2,FZD3,WNT5A
GO:0006468	protein phosphorylation (BP)	36	0.000181274	BCR,DYRK3,ADAM10,SYK,CDK17,KALRN,STK17A,ALPK2,PRKD3,EIF2AK3,CDC42BPA,DYRK1B,APP,EPHB1,TAOK1,PRKAA2,MAP3K2,MYLK,PDK3,PDK1,DYRK2,SOX9,PIM1,SIK1,TGFB2,DAPK1,TGFBR1,STK17B,MARK1,PRKCA,HIPK2,MAPKAPK2,MAP3K9,ULK1,IGFBP3,BRD4
GO:0040037	negative regulation of fibroblast growth factor receptor signaling pathway (BP)	5	0.000181604	THBS1,SULF2,SPRY2,SPRY1,WNT5A
GO:0016044	cellular membrane organization (BP)	15	0.000181845	SEC24C,ARCN1,FTH1,DNM2,SEC24D,COPA,ARFGAP1,SEC24A,FTL,GJA1,COPB1,COPB2,ARF1,VAMP8,SEC31A
GO:0008406	gonad development (BP)	8	0.000183151	FZD7,RDH10,SALL1,FZD1,OSR1,FZD8,BASP1,FZD3
GO:0030336	negative regulation of cell migration (BP)	12	0.000183455	BCR,CLIC4,BCL2,SLIT2,DLC1,CITED2,VCL,TPM1,ABHD2,PTPRU,SERPINE1,PTPRJ
GO:0002755	MyD88-dependent toll-like receptor signaling pathway (BP)	13	0.00018933	ELK1,MEF2A,TAB2,MAPK1,JUN,MAP2K1,PELI2,TLR4,DUSP4,MAPK14,DUSP6,DUSP7,MAPKAPK2
GO:0008629	induction of apoptosis by intracellular signals (BP)	10	0.000190898	BCL2L11,BCL2,CDKN1A,BCL2L1,BMF,CUL3,YWHAB,HIPK2,BNIP3,CASP3
GO:0001934	positive regulation of protein phosphorylation (BP)	14	0.000192115	PSEN1,NPTN,DAB2,FZD1,PELI2,FZD8,CYR61,SOX9,MAVS,CDON,EP300,TLR3,DVL3,CTGF
GO:0051403	stress-activated MAPK cascade (BP)	11	0.000209565	ELK1,MEF2A,TAB2,MAPK1,JUN,MAP2K1,DUSP4,MAPK14,DUSP6,DUSP7,MAPKAPK2
GO:0050796	regulation of insulin secretion (BP)	13	0.000214195	SPCS3,IQGAP1,SLC25A4,CNR1,SLC2A1,RAPGEF3,PRKAR2B,ITPR1,STXBP1,GNAS,ITPR3,PRKCA,CHRM3
GO:0016337	cell-cell adhesion (BP)	13	0.000214195	PSEN1,DLG1,BCL2,DSP,PVR,PKHD1,NPHP4,COL6A2,PVRL1,ASTN1,PTPRU,DLG5,FAT1
GO:0001501	skeletal system development (BP)	18	0.000215091	IMPAD1,EIF2AK3,PAPSS2,BMP6,TRPS1,ETS2,TNFRSF11B,PTHLH,IGFBP4,SOX9,SH3PXD2B,FOXC1,HOXA13,SERP1,TGFBR1,NPR3,FBN1,COL12A1
GO:0034142	toll-like receptor 4 signaling pathway (BP)	13	0.000239398	ELK1,MEF2A,TAB2,MAPK1,JUN,MAP2K1,PELI2,TLR4,DUSP4,MAPK14,DUSP6,DUSP7,MAPKAPK2
GO:0007409	axonogenesis (BP)	13	0.000239398	PIP5K1C,KALRN,ALS2,FZD7,NTNG1,APP,FZD1,NOTCH1,NTNG2,FZD8,CNTN4,IGF1R,ULK1
GO:0016055	Wnt receptor signaling pathway (BP)	16	0.000243533	DDB1,PYGO1,CDK14,LZTS2,WLS,PRKAA2,CUL3,CELSR2,TLE3,MITF,CCNY,MARK1,WNT5A,TLE4,DVL3,TGFB1I1
GO:0002756	MyD88-independent toll-like receptor signaling pathway (BP)	12	0.000258251	ELK1,MEF2A,TAB2,MAPK1,JUN,MAP2K1,TLR4,DUSP4,MAPK14,DUSP6,DUSP7,MAPKAPK2
GO:0001558	regulation of cell growth (BP)	12	0.000258251	NRG3,CYR61,CRIM1,IGFBP4,NOV,DDR1,BCAR1,IGFBP7,BAP1,CTGF,IGFBP1,IGFBP3
GO:0009611	response to wounding (BP)	12	0.000258251	CD81,TNC,PEBP1,FN1,ADM,ABHD2,TGFB2,MET,VCAN,F3,CTGF,CASP3
GO:0000187	activation of MAPK activity (BP)	14	0.000260327	CD81,TAB2,MAPK1,THBS1,GRM1,MAP2K1,MAP3K2,TLR4,LPAR1,MAPK14,MET,MAPKAPK2,WNT5A,ITGA1
GO:0042981	regulation of apoptotic process (BP)	23	0.000262174	DUSP1,UNC5A,WFS1,PPIF,BCL2,SKIL,MAGED1,BMF,PPP2R1A,CARD16,SOX9,MALT1,DAPK1,TGFBR1,CALR,ACTN1,INHBB,GAS1,CASP4,BCAR1,CARD6,DLG5,CASP3
GO:0006184	GTP catabolic process (BP)	19	0.000289178	RAB21,DNM2,RAB18,ARF4,RND3,ADCY6,RAB27B,GNG11,DNM3,RHOB,ARL1,GNGT2,RAB5B,GNAS,GNAO1,ARF1,RRAD,GNAI1,GNB2
GO:0008063	Toll signaling pathway (BP)	13	0.000300966	ELK1,MEF2A,TAB2,MAPK1,JUN,MAP2K1,PELI2,TLR4,DUSP4,MAPK14,DUSP6,DUSP7,MAPKAPK2
GO:0042127	regulation of cell proliferation (BP)	15	0.000324729	CD81,RBFOX2,SAT1,NUAK1,PTGS1,SPARC,PTGER2,MMP7,TXNIP,SOX9,PLAU,MITF,JAG1,EGLN3,NR3C2
GO:0030036	actin cytoskeleton organization (BP)	17	0.000396252	BCR,ARHGDIB,AMOT,RND3,DLC1,BCL6,FHDC1,FGD1,SHROOM3,INF2,DOCK2,NPHP4,ADD2,WIPF1,FMN1,ABL1,BCAR1
GO:0007050	cell cycle arrest (BP)	17	0.000435501	THBS1,CDKN1A,SKIL,MAP2K1,PRKAA2,GAS2L3,CUL3,PLAGL1,NOTCH2,TGFB2,TGFBR1,CALR,TP53INP1,UHMK1,PML,GAS1,MACF1
GO:0030335	positive regulation of cell migration (BP)	15	0.000504193	FURIN,ADAM10,MAPK1,THBS1,MAP2K1,CSF1,ITGAV,CYR61,MYLK,IGF1R,SNAI2,CTSH,F3,BCAR1,ITGB1
GO:0016477	cell migration (BP)	15	0.000504193	THBS1,NANOS1,CDC42BPA,PVR,CUL3,FN1,BAMBI,PTK7,TGFB2,ASTN1,SNAI2,BCAR1,FAT1,TNS3,ITGB1
GO:0051056	regulation of small GTPase mediated signal transduction (BP)	20	0.00052239	BCR,ARHGDIB,IQGAP1,MYO9B,RAPGEF2,KALRN,G3BP2,DLC1,RALGAPA2,RAPGEF3,FGD1,PLXNB3,SYDE1,DAB2IP,RHOB,ARHGAP31,ARHGAP40,ARHGAP29,PIK3R2,FAM13A
GO:0002042	cell migration involved in sprouting angiogenesis (BP)	5	0.000571322	ROBO1,SLIT2,EPHB4,EFNB2,ITGB1
GO:0006936	muscle contraction (BP)	14	0.000729008	UTRN,SLC8A1,CALD1,MYLK,SSPN,VCL,TPM1,GJA1,MYL6,GNAO1,SNTA1,HCN4,TLN1,ITGA1
GO:0030522	intracellular receptor mediated signaling pathway (BP)	8	0.000740274	C1orf85,AHR,DCBLD2,PPARA,NR1D1,RORA,NR1H2,NR2F2
GO:0048008	platelet-derived growth factor receptor signaling pathway (BP)	7	0.000773302	ARID5B,ZFAND5,GAB1,TXNIP,TIPARP,BCAR1,PTPRJ
GO:0042246	tissue regeneration (BP)	7	0.000773302	ADAM15,NOTCH1,NOTCH2,NINJ1,GSN,SERPINE1,IGFBP1
GO:0035115	embryonic forelimb morphogenesis (BP)	7	0.000773302	KIAA1715,RPGRIP1L,RDH10,OSR1,MSX2,HOXA13,OSR2
GO:0032496	response to lipopolysaccharide (BP)	17	0.000798352	BCR,MGST2,ACP5,MAOB,MAPK1,CNR1,NOTCH1,JUN,SPARC,NCF2,TLR4,CPS1,ADM,GNG12,MAPK14,MAPKAPK2,F3
GO:0006094	gluconeogenesis (BP)	9	0.000839828	GPI,ENO1,ALDOC,ALDOA,PGK1,TPI1,PGAM1,ENO2,GAPDH
GO:0071277	cellular response to calcium ion (BP)	6	0.000843163	MEF2A,CLIC4,JUND,JUN,WNT5A,HTR2B
GO:0007268	synaptic transmission (BP)	33	0.000845302	GAD1,MAPK1,KCNJ2,KCNC3,DLG1,SYT1,KCNN4,GRM1,KCNMA1,ADCY6,KCNJ16,SLC38A2,KCNAB2,KCNV1,GPR176,KCNQ3,STXBP1,GABRB3,GNGT2,CACNB4,PANX2,GNG12,KCNMB4,PRKCA,KCNK2,UNC119,HCN4,MAOA,SLC1A1,GNAI1,GNB2,NPY1R,SST
GO:0043627	response to estrogen stimulus (BP)	11	0.000862064	MAPK1,BCL2,GSTM3,CITED2,CITED4,TNFRSF11B,STS,TGFBR1,EP300,SERPINE1,PTPRN
GO:0034138	toll-like receptor 3 signaling pathway (BP)	11	0.000862064	ELK1,MEF2A,TAB2,MAPK1,JUN,MAP2K1,DUSP4,MAPK14,DUSP6,DUSP7,MAPKAPK2
GO:0090090	negative regulation of canonical Wnt receptor signaling pathway (BP)	11	0.000862064	DKK1,PRICKLE1,DAB2,FZD1,NOTCH1,BICC1,DAB2IP,SOX9,SIAH2,SNAI2,WNT5A
GO:0051642	centrosome localization (BP)	4	0.000868373	SEMA6A,PLXNA2,NDEL1,NIN
GO:0035556	intracellular signal transduction (BP)	28	0.000887737	PSEN1,DUSP1,DCDC2,SYK,MAPK1,TOLLIP,RAPGEF2,KALRN,PREX2,PRKD3,CDC42BPA,ADCY6,RAPGEF3,DGKI,PRKAR2B,STAC,TENC1,RP1,CNIH4,ARHGAP29,PRKCA,DVL3,SQSTM1,PAG1,CTGF,DLG5,TNS3,LAT
GO:0043583	ear development (BP)	5	0.000892258	BCL2L11,BCL2,RDH10,ECE1,DDR1
GO:0048208	COPII vesicle coating (BP)	5	0.000892258	SEC24C,SEC24D,SEC24A,TMED2,SEC31A
GO:0001837	epithelial to mesenchymal transition (BP)	7	0.000939805	S100A4,HIF1A,SOX9,TGFB2,TGFBR1,SNAI2,WNT5A
GO:0010976	positive regulation of neuron projection development (BP)	9	0.00095317	NDNF,NPTN,CNR1,LIF,PPP2R5B,PTK7,MET,WNT5A,ITGB1
GO:0045766	positive regulation of angiogenesis (BP)	11	0.0011111	THBS1,HIPK1,HIF1A,RHOB,MTDH,CTSH,HIPK2,F3,WNT5A,ANGPTL4,SERPINE1
GO:0008219	cell death (BP)	18	0.00124223	PSEN1,NIPA1,L1CAM,GARS,KCNC3,CTSD,ALS2,BCL2,APP,FTL,FOLR1,ITPR1,RRAGA,TGFB2,ATP6AP1,FOSL2,BNIP3,SETX
GO:0060070	canonical Wnt receptor signaling pathway (BP)	11	0.00125658	FZD7,HOXB9,FZD1,FZD8,RYR2,RSPO3,PTK7,SNAI2,FZD3,DVL3,PTPRU
GO:0006916	anti-apoptosis (BP)	21	0.00126086	PSEN1,BNIP2,THBS1,BCL2,CITED2,BCL2L1,IER3,CERKL,AMIGO2,TNFAIP3,NOTCH2,MALT1,FOXC1,SH3GLB1,IGF1R,DAPK1,ANXA5,F3,SERPINB9,SQSTM1,BNIP3
GO:0051057	positive regulation of small GTPase mediated signal transduction (BP)	3	0.00135806	BNIP2,CDON,RELN
GO:0034261	negative regulation of Ras GTPase activity (BP)	3	0.00135806	SPRY2,DAB2IP,SPRY1
GO:0035385	Roundabout signaling pathway (BP)	3	0.00135806	ROBO1,SLIT2,SLIT3
GO:0032527	protein exit from endoplasmic reticulum (BP)	3	0.00135806	LMAN1,SURF4,TMED9
GO:0010638	positive regulation of organelle organization (BP)	3	0.00135806	LMAN1,SURF4,TMED9
GO:0070373	negative regulation of ERK1 and ERK2 cascade (BP)	6	0.00146672	LIF,SPRY2,CNKSR3,TLR4,SPRY1,DUSP6
GO:0001958	endochondral ossification (BP)	6	0.00146672	HSPG2,IMPAD1,BMP6,MEF2D,PTHLH,GNAS
GO:0002062	chondrocyte differentiation (BP)	7	0.00146946	HSPG2,CREB3L2,OSR1,MEF2D,MAPK14,OSR2,TGFBI
GO:0007257	activation of JUN kinase activity (BP)	8	0.00147027	SYK,DBNL,GAB1,MAP3K2,DAB2IP,MDFIC,MAP3K9,WNT5A
GO:0042787	protein ubiquitination involved in ubiquitin-dependent protein catabolic process (BP)	9	0.00150839	HECW2,HACE1,DDB1,UBE3C,RNF217,HECTD3,HERC2,RNF144B,HERC3
GO:0001779	natural killer cell differentiation (BP)	4	0.00163707	AXL,SP3,ID2,TYRO3
GO:0000904	cell morphogenesis involved in differentiation (BP)	4	0.00163707	DKK1,DAB2,LAMB2,RELN
GO:0006888	ER to Golgi vesicle-mediated transport (BP)	9	0.00175094	LMAN1,SEC24C,ERGIC1,SEC24D,CREB3L2,SEC24A,BET1,TMED2,SEC31A
GO:0071377	cellular response to glucagon stimulus (BP)	8	0.00176088	ADCY6,GNG11,PRKAR2B,CPS1,GNAS,GNG12,GNB4,GNB2
GO:0009952	anterior/posterior pattern specification (BP)	13	0.00185155	GRSF1,HOXC13,HOXB9,HOXB2,HIPK1,BARX1,MSX2,TGFBR1,CDON,PBX1,HIPK2,NR2F2,HNF1B
GO:0003281	ventricular septum development (BP)	5	0.00190175	SALL1,CITED2,CYR61,HOXA13,HEG1
GO:0006661	phosphatidylinositol biosynthetic process (BP)	5	0.00190175	CD81,CDIPT,PI4K2A,HTR2B,CDS1
GO:0048009	insulin-like growth factor receptor signaling pathway (BP)	5	0.00190175	IGF2R,EIF2AK3,CRIM1,IGF1R,GRB10
GO:0055093	response to hyperoxia (BP)	6	0.00190225	CDKN1A,NCF2,PLAU,WNT5A,SERPINE1,BNIP3
GO:0009749	response to glucose stimulus (BP)	11	0.00192736	THBS1,SLC8A1,HIF1A,NCF2,TXNIP,COL6A2,EP300,MAPK14,HNF1B,CTGF,PTPRN
GO:0007265	Ras protein signal transduction (BP)	11	0.00192736	MAPK1,RALA,CDKN1A,G3BP1,G3BP2,MAP2K1,DOK3,YWHAB,MAPK14,MAPKAPK2,LAT
GO:0006810	transport (BP)	44	0.00207124	CLCN7,ARCN1,ABCA2,OSBPL2,AFP,RHOBTB3,SLC25A4,SLC35F5,ABCB1,G3BP1,G3BP2,GLRX,HDLBP,SEC14L1,SLC12A4,TM9SF2,OSBPL8,SLC20A1,SORL1,SLC25A36,GJA1,GABRB3,GABRE,SCARB1,SLC29A4,SLC4A3,LAPTM4A,CACNB4,SLC35E1,TMED2,SLC16A2,PITPNA,ERO1L,ABCD3,GLTP,OSBPL6,MFSD10,SEC14L2,FYTTD1,NDEL1,SLC35A2,ABCA5,APOL2,ABCC1
GO:0000902	cell morphogenesis (BP)	9	0.00231554	AHR,SOX6,BCL2,BCL6,CUL3,SHROOM3,SS18,TGFB2,MAPK14
GO:0051384	response to glucocorticoid stimulus (BP)	12	0.00234338	DUSP1,CALCR,SLC9A3,SPARC,MAP2K1,HNMT,BCHE,ADM,PAM,EP300,WNT5A,SERPINE1
GO:0042733	embryonic digit morphogenesis (BP)	8	0.00241545	KIAA1715,IMPAD1,ECE1,SALL1,OSR1,WNT5A,OSR2,GAS1
GO:0001656	metanephros development (BP)	7	0.00268981	BCL2,RDH10,SPRY1,FOXC1,ID2,CTSH,OSR2
GO:0046579	positive regulation of Ras protein signal transduction (BP)	5	0.00275359	KITLG,MAP2K1,DGKI,CSF1,NOTCH2
GO:0030155	regulation of cell adhesion (BP)	8	0.00284228	NUAK1,LAMA1,PPP2R1A,SOX9,CYTH1,ABL1,GSN,PTPRJ
GO:0014912	negative regulation of smooth muscle cell migration (BP)	4	0.00285515	SLIT2,LRP1,SERPINE1,IGFBP3
GO:0060021	palate development (BP)	10	0.00291847	ARID5B,INSIG2,OSR1,BCOR,TIPARP,TGFBR1,SNAI2,WNT5A,OSR2,GAS1
GO:0034097	response to cytokine stimulus (BP)	10	0.00291847	ACP5,BCL2,JUN,SPARC,BCL2L1,GNAO1,IL6ST,PML,STAT3,SERPINE1
GO:0048536	spleen development (BP)	6	0.00308737	AHR,BCL2L11,BCL2,BARX1,JARID2,PBX1
GO:0006813	potassium ion transport (BP)	17	0.00315485	KCTD12,KCNJ2,KCNC3,KCNN4,KCNMA1,SLC12A4,KCNJ16,KCNAB2,SLC9A7,KCNV1,KCNQ3,KCTD5,ATP1A1,KCNMB4,KCNK2,HCN4,KCTD16
GO:0030097	hemopoiesis (BP)	10	0.00375655	SOX6,KITLG,BCL2,CSF1,TIPARP,NOTCH2,ADD2,TGFB2,JAG1,EPAS1
GO:0001708	cell fate specification (BP)	5	0.00380432	PSEN1,NOTCH1,SOX9,CDON,ITGB1
GO:0030433	ER-associated protein catabolic process (BP)	7	0.00383375	EDEM1,WFS1,AMFR,DNAJB2,FOXRED2,JKAMP,DNAJB9
GO:0051259	protein oligomerization (BP)	7	0.00383375	AMFR,HGSNAT,TNFAIP3,RRM2,GJA1,MALT1,QPRT
GO:0048538	thymus development (BP)	7	0.00383375	PSEN1,BCL2L11,BCL2,JARID2,CITED2,TGFBR1,PBX1
GO:0000188	inactivation of MAPK activity (BP)	6	0.00384962	DUSP1,DUSP5,PPP2R1A,DUSP4,DUSP6,DUSP7
GO:0031100	organ regeneration (BP)	9	0.00388084	AFP,CDKN1A,LIF,ALDOC,NOTCH1,ADM,TGFBR1,DDR1,NNMT
GO:0045669	positive regulation of osteoblast differentiation (BP)	8	0.00389577	JUND,BMP6,CD276,MSX2,CYR61,GNAS,IL6ST,ID4
GO:0033631	cell-cell adhesion mediated by integrin (BP)	3	0.00401783	L1CAM,ITGA5,ITGB1
GO:0032968	positive regulation of transcription elongation from RNA polymerase II promoter (BP)	3	0.00401783	MAP2K1,SUPT5H,BRD4
GO:0051014	actin filament severing (BP)	3	0.00401783	SCIN,DSTN,GSN
GO:0050820	positive regulation of coagulation (BP)	3	0.00401783	PSEN1,VKORC1,SERPINE1
GO:0060547	negative regulation of necrotic cell death (BP)	3	0.00401783	AHR,SLC25A4,FTH1
GO:0070100	negative regulation of chemokine-mediated signaling pathway (BP)	3	0.00401783	ROBO1,SLIT2,SLIT3
GO:0007179	transforming growth factor beta receptor signaling pathway (BP)	10	0.00408654	FURIN,GDF15,JUN,CITED2,HPGD,USP9X,TGFB2,TGFBR1,HIPK2,PML
GO:0010628	positive regulation of gene expression (BP)	13	0.00423356	CYP26B1,OSR1,SPRY2,CITED2,CSF1,TNC,ID2,CALR,TMED2,CTSH,MET,OSR2,CTGF
GO:0006613	cotranslational protein targeting to membrane (BP)	4	0.00423909	SSR3,ARL6IP1,TRAM1,SSR1
GO:0010596	negative regulation of endothelial cell migration (BP)	4	0.00423909	THBS1,SLIT2,PTPRM,NR2F2
GO:0001945	lymph vessel development (BP)	4	0.00423909	SYK,EFNB2,HEG1,NR2F2
GO:0032331	negative regulation of chondrocyte differentiation (BP)	4	0.00423909	EFEMP1,PTHLH,SOX9,SNAI2
GO:0005513	detection of calcium ion (BP)	4	0.00423909	SYT1,STIM1,RYR2,KCNMB4
GO:0043524	negative regulation of neuron apoptosis (BP)	11	0.00425092	PSEN1,GPI,NDNF,WFS1,BCL2,TOX3,JUN,BCL2L1,AXL,HIPK2,TYRO3
GO:0045860	positive regulation of protein kinase activity (BP)	7	0.00425394	PSEN1,TAB2,ALS2,SDC4,CSF1,CYR61,RELN
GO:0001570	vasculogenesis (BP)	9	0.00427249	AMOT,CITED2,ZMIZ1,TIPARP,ADM,FOXC1,HOXA13,HEG1,PTPRJ
GO:0032092	positive regulation of protein binding (BP)	6	0.00449255	EIF2AK3,CALD1,ADD2,BAMBI,EP300,HIPK2
GO:0045930	negative regulation of mitotic cell cycle (BP)	5	0.00468278	DLG1,BCL2,FOXC1,PML,GAS1
GO:0031175	neuron projection development (BP)	10	0.00472724	L1CAM,LAMA1,APP,LAMB2,PTPRM,CNTN4,IGF1R,GNAO1,UHMK1,ULK1
GO:0010468	regulation of gene expression (BP)	8	0.00474811	AHR,BCL2,APP,HIF1A,PLAGL1,PTHLH,TOB2,TGFBR1
GO:0030216	keratinocyte differentiation (BP)	8	0.00474811	CLIC4,DSP,MAP2K1,TXNIP,JAG1,WNT5A,FLG,CASP3
GO:0045087	innate immune response (BP)	26	0.00478527	ELK1,PIK3C3,MEF2A,TAB2,SYK,MAPK1,TOLLIP,BCL2,APP,JUN,BCL2L1,MAP2K1,PELI2,CSF1,PRKCSH,TXNIP,TLR4,AXL,TNFAIP3,DUSP4,MAVS,EP300,MAPK14,DUSP6,DUSP7,MAPKAPK2
GO:0007015	actin filament organization (BP)	7	0.00498948	DLG1,BCL2,ALDOA,INPPL1,BCAR1,PDLIM3,FAT1
GO:0000910	cytokinesis (BP)	9	0.00523766	PIK3C3,RALA,DSTN,RAB11FIP3,BCL2L1,KLHL21,CUL3,SEPT3,KLHL13
GO:0008544	epidermis development (BP)	11	0.00546687	EMP1,DSP,GAB1,NOTCH1,PPARA,ATP2C1,PTHLH,STS,AGPAT2,CTGF,PLOD1
GO:0030325	adrenal gland development (BP)	6	0.00548272	LY6E,ARID5B,SALL1,CITED2,TSPO,PBX1
GO:0006457	protein folding (BP)	18	0.00570669	TUBA1A,LMAN1,EDEM1,PDIA6,TUBA4A,PPIF,FKBP14,DNAJB2,PRKCSH,FKBP9,DNAJB9,FKBP10,FKBP11,CALR,DNAJC3,CLGN,ERO1L,MOGS
GO:0051592	response to calcium ion (BP)	9	0.00582511	DUSP1,THBS1,KCNMA1,SPARC,TXNIP,PEBP1,EP300,ITPR3,SEC31A
GO:0001755	neural crest cell migration (BP)	7	0.0058453	SEMA3F,KITLG,ZEB2,EDNRB,HIF1A,NRP2,HTR2B
GO:0001942	hair follicle development (BP)	7	0.0058453	HOXC13,DKK1,TFAP2C,SOX9,TNFRSF19,TGFB2,FZD3
GO:0060173	limb development (BP)	5	0.00595125	KIAA1715,SALL1,PAM,SMOC1,NR2F2
GO:0046697	decidualization (BP)	5	0.00595125	STC1,LIF,CITED2,STC2,BSG
GO:0071436	sodium ion export (BP)	5	0.00595125	SLC9A1,SLC8A1,SLC6A15,ATP1A1,SLC1A1
GO:0010842	retina layer formation (BP)	4	0.00612813	HIPK1,PTPRM,HIPK2,TSPAN12
GO:0031000	response to caffeine (BP)	4	0.00612813	BCL2,PRKAA2,RYR2,SDC2
GO:0043277	apoptotic cell clearance (BP)	4	0.00612813	TGM2,AXL,LRP1,TYRO3
GO:0046902	regulation of mitochondrial membrane permeability (BP)	4	0.00612813	PPIF,BCL2,BCL2L1,BNIP3
GO:0035335	peptidyl-tyrosine dephosphorylation (BP)	9	0.00640231	PTPN14,CD274,DUSP5,PTPRM,DUSP6,DUSP7,PTPRU,PTPRR,PTPRJ
GO:0030514	negative regulation of BMP signaling pathway (BP)	6	0.00640512	DKK1,FZD1,NOTCH1,LEMD3,HIPK2,WNT5A
GO:0008286	insulin receptor signaling pathway (BP)	15	0.00641018	PIK3C3,MAPK1,ATP6V1D,GAB1,ATP6V0D1,MAP2K1,PRKAA2,NAMPT,ATP6V0C,IGF1R,YWHAB,BCAR1,GRB10,PIK3R2,IGFBP1
GO:0006950	response to stress (BP)	16	0.00686457	AKR1B1,AHR,MAPK1,EIF2AK3,CNR1,PRKAA2,HERPUD1,HNMT,TSPO,SERP1,MAPK14,TP53INP1,PYCR1,MAPKAPK2,MAP3K9,SQSTM1
GO:0006919	activation of cysteine-type endopeptidase activity involved in apoptotic process (BP)	10	0.00688028	ROBO1,BCL2L11,EIF2AK3,DLC1,BOK,MOAP1,DAP,F3,PML,EGLN3
GO:0007166	cell surface receptor signaling pathway (BP)	17	0.00713633	LY6E,SEMA6A,L1CAM,CD59,GFRA1,STC1,LAMA1,CD274,EDNRB,PDK1,IL13RA1,MAPK14,MET,STC2,TSPAN12,BSG,SST
GO:0015949	nucleobase-containing small molecule interconversion (BP)	5	0.00756786	RRM2B,GUK1,GLRX,RRM2,AK5
GO:0051149	positive regulation of muscle cell differentiation (BP)	6	0.00770645	MEF2A,BNIP2,BOC,CDON,MAPK14,ABL1
GO:0035116	embryonic hindlimb morphogenesis (BP)	6	0.00770645	RPGRIP1L,NOTCH1,OSR1,MSX2,GNAS,OSR2
GO:0032570	response to progesterone stimulus (BP)	6	0.00770645	THBS1,NCF2,TXNIP,TLR4,TSPO,TGFB2
GO:0034109	homotypic cell-cell adhesion (BP)	3	0.00787412	L1CAM,NCAM1,PTPRU
GO:0034498	early endosome to Golgi transport (BP)	3	0.00787412	LMAN1,SURF4,TMED9
GO:0050764	regulation of phagocytosis (BP)	3	0.00787412	SYK,ITGAV,SCARB1
GO:0009790	embryo development (BP)	14	0.00808941	PSEN1,NRG3,USP22,FZD1,NOTCH1,FZD8,TPI1,TPM1,GGCX,TGFB2,TGFBR1,FOXJ3,WNT5A,OSR2
GO:0006024	glycosaminoglycan biosynthetic process (BP)	4	0.00851805	GALNT5,XYLT2,B4GALT7,XYLT1
GO:0090398	cellular senescence (BP)	4	0.00851805	CDKN1A,MAP2K1,ID2,CALR
GO:0061036	positive regulation of cartilage development (BP)	4	0.00851805	SOX6,CYR61,SOX9,WNT5A
GO:0022409	positive regulation of cell-cell adhesion (BP)	4	0.00851805	L1CAM,KIF26B,CITED2,CD47
GO:0043410	positive regulation of MAPK cascade (BP)	9	0.0085245	BNIP2,LIF,GAB1,PELI2,LPAR1,IGFBP4,IGF1R,CDON,ITGB1
GO:0006821	chloride transport (BP)	9	0.0085245	CLCN7,CLIC4,SLC1A4,SLC12A4,TTYH3,PCYOX1,GABRB3,GABRE,SLC4A3
GO:0006898	receptor-mediated endocytosis (BP)	8	0.00865544	IGF2R,DAB2,SLC9A3,FOLR1,SORL1,CLTCL1,LRP3,LRP1
GO:0008654	phospholipid biosynthetic process (BP)	8	0.00865544	CDIPT,LPCAT1,SERINC1,AGPAT5,PTDSS1,AGPAT2,CDS1,MBOAT7
GO:0048705	skeletal system morphogenesis (BP)	6	0.00887654	PSEN1,ARID5B,ZFAND5,HHIP,TIPARP,TGFBR1
GO:0001974	blood vessel remodeling (BP)	6	0.00887654	AHR,LIF,TGM2,AXL,FOXC1,EPAS1
GO:0010811	positive regulation of cell-substrate adhesion (BP)	6	0.00887654	NDNF,THBS1,COL8A1,CYR61,NID1,ITGB1
GO:0070371	ERK1 and ERK2 cascade (BP)	5	0.00902362	MAPK1,ITGAV,SOX9,CTSH,HTR2B
GO:0060326	cell chemotaxis (BP)	5	0.00902362	HOXB9,EPHB1,DOCK4,BCAR1,ITGA1
GO:0071479	cellular response to ionizing radiation (BP)	5	0.00902362	CDKN1A,RHOB,MAPK14,SNAI2,ITGB1
GO:0030511	positive regulation of transforming growth factor beta receptor signaling pathway (BP)	5	0.00902362	FURIN,THBS1,CITED2,HIPK2,TGFB1I1
GO:0032868	response to insulin stimulus (BP)	9	0.00922721	EGR2,BCL2,INSIG2,PPARA,TLR4,ADM,INPPL1,GRB10,PTPRN
GO:0007186	G-protein coupled receptor signaling pathway (BP)	27	0.00923959	LPHN1,ENPP2,PREX2,GRM1,CNR1,GPR110,PTGER2,GNG11,GPR176,GPR56,GPR161,LPAR1,CELSR2,GNGT2,S1PR3,GNAS,GNG12,ITPR3,KCNK2,HTR2B,BCAR1,GPRC5C,GNAI1,GNB2,NPY1R,SST,CHRM3
GO:0007049	cell cycle (BP)	32	0.00923987	TRNP1,AHR,DUSP1,PIK3C3,MAPK1,RALA,MARVELD1,PAPD7,CDKN1A,RAB11FIP3,USP22,SEPT11,G0S2,KLHL21,CDK14,LZTS2,TACC1,SEPT3,TXNIP,SUPT5H,SIAH2,PIM1,USP9X,SIK1,ASPM,EP300,CCNY,CHMP1B,GAS1,KLHL13,NEDD9,GNAI1
GO:0007160	cell-matrix adhesion (BP)	10	0.00947027	BCL2L11,ADAM15,ITGA3,ITGAV,VCL,NID1,ITGB6,ITGA2,ITGA1,ITGB1
GO:0001657	ureteric bud development (BP)	7	0.00956129	BCL2,SLIT2,SDC4,SALL1,OSR1,SPRY1,FOXC1
GO:0042157	lipoprotein metabolic process (BP)	7	0.00956129	HSPG2,P4HB,PPARA,SCARB1,LRP1,APOL1,APOL2
GO:0043525	positive regulation of neuron apoptosis (BP)	7	0.00956129	BCL2L11,NQO1,JUN,NCF2,TGFB2,ITGA1,CASP3
GO:0007584	response to nutrient (BP)	11	0.00993967	SLC8A1,BCL2,STC1,CNR1,TNFRSF11B,BCHE,ACSL1,IL6ST,STC2,TFRC,SST
GO:0006879	cellular iron ion homeostasis (BP)	9	0.0101384	ATP6V1D,FTH1,CP,FTL,HIF1A,ATP6V0D1,SLC40A1,ATP6V0C,TFRC
GO:0003007	heart morphogenesis (BP)	7	0.0110156	DLC1,SMARCD3,EPHB4,ZMIZ1,FOXC1,TGFB2,HTR2B
GO:0006886	intracellular protein transport (BP)	18	0.0110197	SEC24C,ARCN1,SYTL2,SEC24D,COPA,SERAC1,SEC24A,CTSA,MLPH,KDELR1,NAPG,COPB1,CLTCL1,COPB2,HERC2,TMED2,SYTL1,KDELR2
GO:0051402	neuron apoptosis (BP)	5	0.0110836	BCL2,APP,TNFRSF21,BNIP3,GAPDH
GO:0060444	branching involved in mammary gland duct morphogenesis (BP)	4	0.0111219	CSF1,MSX2,PML,DDR1
GO:0006692	prostanoid metabolic process (BP)	4	0.0111219	PTGS1,MAPKAPK2,TBXAS1,ABCC1
GO:0002028	regulation of sodium ion transport (BP)	4	0.0111219	SLC8A1,SLC9A3,SIK1,ATP1A1
GO:0090179	planar cell polarity pathway involved in neural tube closure (BP)	4	0.0111219	FZD1,PTK7,WNT5A,DVL3
GO:0055086	nucleobase-containing small molecule metabolic process (BP)	10	0.0112497	AMPD2,RRM2B,GUK1,GLRX,NT5E,RRM2,IMPDH1,SLC29A4,AK5,DPYD
GO:0043407	negative regulation of MAP kinase activity (BP)	6	0.0119075	SPRY2,DAB2IP,SPRY1,INPPL1,DUSP7,PTPRJ
GO:0042476	odontogenesis (BP)	6	0.0119075	OSR1,CSF1,MSX2,BCOR,TGFB2,OSR2
GO:0050900	leukocyte migration (BP)	12	0.0123534	L1CAM,ITGA3,SLC7A11,ITGA5,ITGAV,SIRPA,FN1,SLC16A3,CD47,PIK3R2,BSG,ITGB1
GO:0008347	glial cell migration (BP)	3	0.0126293	TSPO,TGFB2,VCAN
GO:0045793	positive regulation of cell size (BP)	3	0.0126293	AHR,AMOT,EP300
GO:0070208	protein heterotrimerization (BP)	3	0.0126293	SKIL,COL6A2,COL6A1
GO:0070102	interleukin-6-mediated signaling pathway (BP)	3	0.0126293	GAB1,IL6ST,STAT3
GO:0007184	SMAD protein import into nucleus (BP)	3	0.0126293	JUN,TGFB2,PML
GO:0048598	embryonic morphogenesis (BP)	3	0.0126293	ZEB2,TMED2,HTR2B
GO:0071901	negative regulation of protein serine/threonine kinase activity (BP)	3	0.0126293	PKIA,DAB2IP,ABL1
GO:0019388	galactose catabolic process (BP)	3	0.0126293	GLB1,PGM1,GALK1
GO:0050435	beta-amyloid metabolic process (BP)	3	0.0126293	PSEN1,MME,BACE1
GO:0045651	positive regulation of macrophage differentiation (BP)	3	0.0126293	LIF,CSF1,ID2
GO:2000379	positive regulation of reactive oxygen species metabolic process (BP)	5	0.0128482	THBS1,NFE2L2,CDKN1A,TSPO,MAPK14
GO:0042771	DNA damage response, signal transduction by p53 class mediator resulting in induction of apoptosis (BP)	5	0.0128482	HIPK1,DYRK2,EP300,HIPK2,PML
GO:0006796	phosphate-containing compound metabolic process (BP)	5	0.0128482	PTPRD,ENPP2,SLC20A1,LHPP,PTPRB
GO:0006090	pyruvate metabolic process (BP)	5	0.0128482	LDHA,PDK3,PDK1,SLC16A3,BSG
GO:0032720	negative regulation of tumor necrosis factor production (BP)	5	0.0128482	ACP5,TLR4,AXL,TNFAIP3,TSPO
GO:0000165	MAPK cascade (BP)	8	0.0128521	MEF2A,MAPK1,RAPGEF2,MAP2K1,DUSP4,YWHAB,MAPKAPK2,DOK5
GO:0016579	protein deubiquitination (BP)	6	0.013248	USP22,USP11,TNFAIP3,USP9X,USP7,BAP1
GO:0016485	protein processing (BP)	6	0.013248	PSEN1,NCSTN,FURIN,ECE1,PTHLH,CASP3
GO:0031532	actin cytoskeleton reorganization (BP)	6	0.013248	ANTXR1,RALA,CDC42BPA,ATP2C1,EPS8,PTK7
GO:0001541	ovarian follicle development (BP)	7	0.0133318	AHR,KITLG,BCL2,BCL2L1,LFNG,FOXC1,INHBB
GO:0043085	positive regulation of catalytic activity (BP)	8	0.0134815	PSEN1,NCSTN,BCL2,CTSA,MMP24,PSAP,YWHAB,MMP15
GO:0043433	negative regulation of sequence-specific DNA binding transcription factor activity (BP)	8	0.0134815	WFS1,EGLN1,GLIS2,PTHLH,BHLHE40,PIM1,ID2,PBX1
GO:0010634	positive regulation of epithelial cell migration (BP)	4	0.0138837	HIF1A,SOX9,TGFB2,CTSH
GO:0014032	neural crest cell development (BP)	4	0.0138837	RDH10,SOX9,FOXC1,SNAI2
GO:0010745	negative regulation of macrophage derived foam cell differentiation (BP)	4	0.0138837	PPARA,ITGAV,NR1H2,ABCA5
GO:0070542	response to fatty acid (BP)	4	0.0138837	INSIG2,TLR4,EP300,CTGF
GO:0008637	apoptotic mitochondrial changes (BP)	4	0.0138837	SLC25A4,PPIF,BCL2L1,HK2
GO:0051924	regulation of calcium ion transport (BP)	4	0.0138837	SLC8A1,BCL2,STIM1,GJA1
GO:0051897	positive regulation of protein kinase B signaling cascade (BP)	7	0.0149029	THBS1,SPRY2,IGF1R,MTDH,TGFBR1,F3,PTPRJ
GO:0021885	forebrain cell migration (BP)	2	0.0150526	AXL,TYRO3
GO:0060401	cytosolic calcium ion transport (BP)	2	0.0150526	SLC8A1,CTGF
GO:0042747	circadian sleep/wake cycle, REM sleep (BP)	2	0.0150526	SRD5A1,CST3
GO:0042663	regulation of endodermal cell fate specification (BP)	2	0.0150526	DUSP6,HNF1B
GO:0003401	axis elongation (BP)	2	0.0150526	PTK7,WNT5A
GO:0072657	protein localization in membrane (BP)	2	0.0150526	SH3PXD2B,CPE
GO:0030070	insulin processing (BP)	2	0.0150526	PCSK2,CPE
GO:0050882	voluntary musculoskeletal movement (BP)	2	0.0150526	ITPR1,HIPK2
GO:0009258	10-formyltetrahydrofolate catabolic process (BP)	2	0.0150526	ALDH1L1,ALDH1L2
GO:0090400	stress-induced premature senescence (BP)	2	0.0150526	CDKN1A,MAPK14
GO:0019682	glyceraldehyde-3-phosphate metabolic process (BP)	2	0.0150526	TPI1,TALDO1
GO:0051795	positive regulation of catagen (BP)	2	0.0150526	MSX2,TGFB2
GO:0060729	intestinal epithelial structure maintenance (BP)	2	0.0150526	TLR4,SOX9
GO:0072190	ureter urothelium development (BP)	2	0.0150526	OSR1,SOX9
GO:0009186	deoxyribonucleoside diphosphate metabolic process (BP)	2	0.0150526	RRM2B,RRM2
GO:0035694	mitochondrial protein catabolic process (BP)	2	0.0150526	SPATA18,BNIP3L
GO:0002260	lymphocyte homeostasis (BP)	2	0.0150526	SKIL,SLC40A1
GO:0051563	smooth endoplasmic reticulum calcium ion homeostasis (BP)	2	0.0150526	PSEN1,APP
GO:0072092	ureteric bud invasion (BP)	2	0.0150526	KIF26B,SALL1
GO:0051414	response to cortisol stimulus (BP)	2	0.0150526	SLIT2,SLIT3
GO:0021836	chemorepulsion involved in postnatal olfactory bulb interneuron migration (BP)	2	0.0150526	ROBO1,SLIT2
GO:0030199	collagen fibril organization (BP)	6	0.015162	LOX,FOXC1,TGFB2,TGFBR1,P4HA1,COL12A1
GO:0034446	substrate adhesion-dependent cell spreading (BP)	5	0.0152551	ANTXR1,FZD7,AXL,FN1,TYRO3
GO:0006935	chemotaxis (BP)	13	0.015359	CCL20,L1CAM,MAPK1,RALA,AMOT,ENPP2,MAP2K1,CMTM3,CYR61,CXCL5,DOCK2,PLAU,MAPK14
GO:0045165	cell fate commitment (BP)	6	0.0164382	SOX6,SPRY2,MITF,PML,GAS1,CASP3
GO:0032870	cellular response to hormone stimulus (BP)	6	0.0164382	DUSP1,PLOD2,SLIT2,SLIT3,NCF2,STAT3
GO:0048286	lung alveolus development (BP)	6	0.0164382	MAN2A1,LIF,FZD1,PTHLH,WNT5A,TNS3
GO:0048545	response to steroid hormone stimulus (BP)	5	0.0168842	MAOB,ABCA2,LOX,CPS1,SST
GO:0001892	embryonic placenta development (BP)	5	0.0168842	HIF1A,CITED2,SP3,TMED2,EPAS1
GO:0051412	response to corticosterone stimulus (BP)	5	0.0168842	MAOB,BCL2,CDKN1A,PTGS1,PEBP1
GO:0070301	cellular response to hydrogen peroxide (BP)	5	0.0168842	RHOB,EP300,F3,CST3,BNIP3
GO:0060135	maternal process involved in female pregnancy (BP)	4	0.01689	CNR1,LIF,APOL2,ITGB1
GO:0001706	endoderm formation (BP)	4	0.01689	DUSP1,DKK1,DUSP5,DUSP4
GO:0043401	steroid hormone mediated signaling pathway (BP)	4	0.01689	PPARA,PGRMC2,NR1D1,NR3C2
GO:0048596	embryonic camera-type eye morphogenesis (BP)	4	0.01689	HIPK1,CITED2,SP3,HIPK2
GO:0071902	positive regulation of protein serine/threonine kinase activity (BP)	4	0.01689	ALS2,SPRY2,DAB2IP,ACSL1
GO:0010033	response to organic substance (BP)	7	0.0172551	AFP,PPP2R1A,SUPT5H,DUSP4,ADM,ANXA5,TFRC
GO:0050679	positive regulation of epithelial cell proliferation (BP)	7	0.0172551	GRN,NOTCH1,OSR1,SOX9,WNT5A,OSR2,GAS1
GO:0002218	activation of innate immune response (BP)	7	0.0172551	TAB2,BCL2,APP,BCL2L1,TXNIP,TNFAIP3,MAVS
GO:0071526	semaphorin-plexin signaling pathway (BP)	3	0.0175571	PLXNA3,PLXNA1,NRP2
GO:0002011	morphogenesis of an epithelial sheet (BP)	3	0.0175571	LAMA1,HOXB2,JAG1
GO:0060711	labyrinthine layer development (BP)	3	0.0175571	EGLN1,GAB1,MAP2K1
GO:0006974	response to DNA damage stimulus (BP)	13	0.0178985	ZMAT3,PSEN1,SPATA18,MAPK1,BCL2,CDKN1A,NUAK1,BCL6,TAOK1,DYRK2,HIPK2,MAPKAPK2,CASP3
GO:0043086	negative regulation of catalytic activity (BP)	6	0.0183091	PKIA,UGT1A9,NQO1,DGKI,CAMK2N1,ANGPTL4
GO:0071363	cellular response to growth factor stimulus (BP)	7	0.0193074	SRD5A1,FZD1,SPARC,PPP2R5B,MSX2,MAPK14,MET
GO:0003151	outflow tract morphogenesis (BP)	5	0.0198979	FZD1,JUN,HIF1A,CITED2,NPY1R
GO:0007157	heterophilic cell-cell adhesion (BP)	5	0.0198979	L1CAM,CADM1,ITGA5,AMIGO2,PVRL1
GO:0001944	vasculature development (BP)	5	0.0198979	ZFAND5,FZD7,FZD1,FZD8,FZD3
GO:0007202	activation of phospholipase C activity (BP)	8	0.0201155	DLC1,CALCR,ADCY6,PRKAR2B,ITPR1,LPAR1,ITPR3,PRKCA
GO:0001894	tissue homeostasis (BP)	4	0.020877	SOX9,HOXA13,GNAS,ITGB1
GO:0048384	retinoic acid receptor signaling pathway (BP)	4	0.020877	CYP26B1,CREM,NR1H2,PML
GO:0048709	oligodendrocyte differentiation (BP)	4	0.020877	SOX6,BCL2,BOK,SOX9
GO:0032874	positive regulation of stress-activated MAPK cascade (BP)	4	0.020877	SEMA4C,TAOK1,TLR4,TGFB2
GO:0060612	adipose tissue development (BP)	4	0.020877	ARID5B,NAMPT,SH3PXD2B,ID2
GO:0046777	protein autophosphorylation (BP)	14	0.0214972	SYK,EIF2AK3,EPHB1,EPHB4,PIM1,IGF1R,SIK1,DAPK1,TGFBR1,MAPK14,MET,UHMK1,MAP3K9,ULK1
GO:0044267	cellular protein metabolic process (BP)	22	0.021568	TUBA1A,LMAN1,SEC24C,FURIN,EDEM1,TUBA4A,MAN2A1,SEC24D,SEC24A,MGAT4B,PRKCSH,MGAT4A,STT3A,GGCX,VKORC1,CALR,RPN1,MOGS,MGAT1,B4GALT4,MGAT5,SEC31A
GO:0007159	leukocyte cell-cell adhesion (BP)	5	0.0231692	L1CAM,SYK,ITGA5,CERCAM,ITGB1
GO:0048010	vascular endothelial growth factor receptor signaling pathway (BP)	5	0.0231692	FOXC1,MAPK14,MAPKAPK2,NRP2,BCAR1
GO:0042326	negative regulation of phosphorylation (BP)	5	0.0231692	PKIA,CDKN1A,CAMK2N1,GRB10,CASP3
GO:0048754	branching morphogenesis of a tube (BP)	5	0.0231692	SLIT2,NOTCH1,SPRY2,MET,HNF1B
GO:0055114	oxidation-reduction process (BP)	19	0.0232587	PXDN,YPEL5,PGD,CYP26B1,PTGS1,PCYOX1,CYP3A5,LOX,PHGDH,IMPDH1,PAM,SCD5,KDM5B,MSRB3,MOXD1,ERO1L,CYP4F11,PLOD1,TBXAS1
GO:0007623	circadian rhythm (BP)	6	0.0235069	HEBP1,SLC9A3,JUN,BHLHE41,NR1D1,ARNTL
GO:0008354	germ cell migration (BP)	3	0.0245175	FOXC1,TGFBR1,ITGB1
GO:0030850	prostate gland development (BP)	3	0.0245175	AHR,SOX9,WNT5A
GO:0048644	muscle organ morphogenesis (BP)	3	0.0245175	ARID5B,LIF,SERP1
GO:0060059	embryonic retina morphogenesis in camera-type eye (BP)	3	0.0245175	HIPK1,CDON,HIPK2
GO:0010508	positive regulation of autophagy (BP)	3	0.0245175	PRKAA2,MTDH,ULK1
GO:0007199	G-protein signaling, coupled to cGMP nucleotide second messenger (BP)	3	0.0245175	FZD7,FZD1,FZD3
GO:0046835	carbohydrate phosphorylation (BP)	3	0.0245175	NAGK,HK2,GALK1
GO:0071364	cellular response to epidermal growth factor stimulus (BP)	3	0.0245175	DAB2IP,SOX9,SNAI2
GO:0008634	negative regulation of survival gene product expression (BP)	3	0.0245175	BCL2L1,BNIP3L,BNIP3
GO:0032495	response to muramyl dipeptide (BP)	3	0.0245175	TNFAIP3,JAG1,MAPK14
GO:0048711	positive regulation of astrocyte differentiation (BP)	3	0.0245175	LIF,NOTCH1,ID2
GO:0035414	negative regulation of catenin import into nucleus (BP)	3	0.0245175	FZD1,DAB2IP,SNAI2
GO:0046718	entry of virus into host cell (BP)	3	0.0245175	CD81,ITGAV,PVRL1
GO:0035024	negative regulation of Rho protein signal transduction (BP)	3	0.0245175	DLC1,BCL6,CUL3
GO:0030278	regulation of ossification (BP)	3	0.0245175	EGR2,CSF1,PBX1
GO:0006491	N-glycan processing (BP)	3	0.0245175	MAN2A1,MGAT4B,MGAT4A
GO:0050731	positive regulation of peptidyl-tyrosine phosphorylation (BP)	8	0.0246924	CD81,SYK,KITLG,LIF,ITGA5,TLR4,RELN,ITGB1
GO:0040008	regulation of growth (BP)	8	0.0246924	ZMAT3,CD81,CREG1,MORF4L1,PPP2R1A,IGFBP4,TGFBR1,NEDD9
GO:0030279	negative regulation of ossification (BP)	4	0.0247274	BCL2,CALCR,CHSY1,SOX9
GO:0045879	negative regulation of smoothened signaling pathway (BP)	4	0.0247274	SALL1,GLIS2,HHIP,GAS1
GO:0006891	intra-Golgi vesicle-mediated transport (BP)	4	0.0247274	GOLGA3,NAPG,COPB1,COPB2
GO:0030316	osteoclast differentiation (BP)	4	0.0247274	CALCR,CSF1,MAPK14,TFRC
GO:0060395	SMAD protein signal transduction (BP)	4	0.0247274	AFP,JUN,BMP6,HIPK2
GO:0006509	membrane protein ectodomain proteolysis (BP)	4	0.0247274	PSEN1,NCSTN,ADAM10,BACE1
GO:0001938	positive regulation of endothelial cell proliferation (BP)	7	0.0248173	JUN,HIF1A,BMP6,NRP2,F3,WNT5A,HTR2B
GO:0046330	positive regulation of JNK cascade (BP)	7	0.0248173	FZD7,TAOK1,TLR4,TLR3,HIPK2,WNT5A,CTGF
GO:0030324	lung development (BP)	9	0.0248647	NOTCH1,SPARC,LOX,SP3,TGFBR1,EP300,HEG1,CTGF,EPAS1
GO:0007205	activation of protein kinase C activity by G-protein coupled receptor protein signaling pathway (BP)	6	0.0249866	PRKD3,DGKI,CERKL,CERK,HTR2B,LRP1
GO:0045740	positive regulation of DNA replication (BP)	6	0.0249866	KITLG,JUN,IGF1R,CALR,MET,CST3
GO:0071456	cellular response to hypoxia (BP)	6	0.0249866	STC1,HIF1A,NDRG1,STC2,HIPK2,BNIP3
GO:0045732	positive regulation of protein catabolic process (BP)	5	0.025362	IER3,TNFAIP3,GJA1,SOX9,WNT5A
GO:0016311	dephosphorylation (BP)	5	0.025362	ACP5,IMPAD1,NT5E,ATP1A1,PTPRB
GO:0007010	cytoskeleton organization (BP)	11	0.026412	SEMA6A,ZNF135,SGCB,OBSL1,FGD1,ABLIM3,DOCK2,TPM1,MARK1,PALLD,NEDD9
GO:0008624	induction of apoptosis by extracellular signals (BP)	11	0.026412	PSEN1,NCSTN,BCL2L11,KALRN,MAGED1,FGD1,DAPK1,PRKCA,DAP,SQSTM1,CASP3
GO:0006869	lipid transport (BP)	8	0.0295184	OSBPL2,HDLBP,OSBPL8,SORL1,PSAP,OSBPL6,APOL1,APOL2
GO:0006986	response to unfolded protein (BP)	7	0.0296442	EDEM1,EIF2AK3,CREB3L2,DNAJB2,HERPUD1,JKAMP,DNAJC3
GO:0060041	retina development in camera-type eye (BP)	7	0.0296442	LPCAT1,LIF,LAMA1,LAMB2,SOX9,NPHP4,PVRL1
GO:0045787	positive regulation of cell cycle (BP)	5	0.029651	BCL2L11,CITED2,ID2,TGFB2,CALR
GO:0048706	embryonic skeletal system development (BP)	5	0.029651	HOXB9,SP3,PBX1,WNT5A,GAS1
GO:0007569	cell aging (BP)	5	0.029651	BCL2,ZMIZ1,MET,PML,PDCD4
GO:0060349	bone morphogenesis (BP)	4	0.0297324	ACP5,CITED2,MSX2,OSR2
GO:0000045	autophagic vacuole assembly (BP)	4	0.0297324	PSEN1,WIPI2,PIK3C3,ATG9A
GO:0046688	response to copper ion (BP)	4	0.0297324	BCL2,SOD3,PAM,TFRC
GO:0090103	cochlea morphogenesis (BP)	4	0.0297324	SOX9,PTK7,WNT5A,DVL3
GO:0035162	embryonic hemopoiesis (BP)	4	0.0297324	AHR,KITLG,HIF1A,PBX1
GO:0032330	regulation of chondrocyte differentiation (BP)	2	0.0306126	SCIN,TRPS1
GO:0060242	contact inhibition (BP)	2	0.0306126	TSPO,PTPRJ
GO:0003085	negative regulation of systemic arterial blood pressure (BP)	2	0.0306126	AHR,IER3
GO:0006658	phosphatidylserine metabolic process (BP)	2	0.0306126	SERINC1,PLA1A
GO:0051250	negative regulation of lymphocyte activation (BP)	2	0.0306126	AXL,TYRO3
GO:0036018	cellular response to erythropoietin (BP)	2	0.0306126	MT1X,MT2A
GO:0030578	PML body organization (BP)	2	0.0306126	HIPK2,PML
GO:0036023	embryonic skeletal limb joint morphogenesis (BP)	2	0.0306126	OSR1,OSR2
GO:0015867	ATP transport (BP)	2	0.0306126	SLC25A4,GJA1
GO:0021891	olfactory bulb interneuron development (BP)	2	0.0306126	ROBO1,WNT5A
GO:0018401	peptidyl-proline hydroxylation to 4-hydroxy-L-proline (BP)	2	0.0306126	P4HB,P4HA1
GO:0042308	negative regulation of protein import into nucleus (BP)	2	0.0306126	PKIA,MDFIC
GO:0009263	deoxyribonucleotide biosynthetic process (BP)	2	0.0306126	RRM2B,RRM2
GO:0060512	prostate gland morphogenesis (BP)	2	0.0306126	SOX9,SERPINB5
GO:0035583	negative regulation of transforming growth factor beta receptor signaling pathway by extracellular sequestering of TGFbeta (BP)	2	0.0306126	LTBP1,FBN1
GO:0001913	T cell mediated cytotoxicity (BP)	2	0.0306126	CADM1,CTSH
GO:0051322	anaphase (BP)	2	0.0306126	KLHL21,CUL3
GO:0002521	leukocyte differentiation (BP)	2	0.0306126	CITED2,ID2
GO:0035524	proline transmembrane transport (BP)	2	0.0306126	SLC1A4,SLC6A15
GO:0010871	negative regulation of receptor biosynthetic process (BP)	2	0.0306126	PPARA,NR1D1
GO:0034144	negative regulation of toll-like receptor 4 signaling pathway (BP)	2	0.0306126	TNFAIP3,NR1D1
GO:0010044	response to aluminum ion (BP)	2	0.0306126	MAOB,BCL2
GO:0006505	GPI anchor metabolic process (BP)	2	0.0306126	PGAP3,SERAC1
GO:0071476	cellular hypotonic response (BP)	2	0.0306126	MYLK,TSPO
GO:0032497	detection of lipopolysaccharide (BP)	2	0.0306126	TLR4,SCARB1
GO:2000741	positive regulation of mesenchymal stem cell differentiation (BP)	2	0.0306126	SOX6,SOX9
GO:0006163	purine nucleotide metabolic process (BP)	2	0.0306126	AMPD2,GUK1
GO:0001922	B-1 B cell homeostasis (BP)	2	0.0306126	HIF1A,TNFAIP3
GO:0021834	chemorepulsion involved in embryonic olfactory bulb interneuron migration (BP)	2	0.0306126	SLIT2,SLIT3
GO:0015825	L-serine transport (BP)	2	0.0306126	SLC1A4,SERINC1
GO:0003014	renal system process (BP)	2	0.0306126	BCL2,RRM2B
GO:0060154	cellular process regulating host cell cycle in response to virus (BP)	2	0.0306126	BCL2L11,BCL2L1
GO:0042271	susceptibility to natural killer cell mediated cytotoxicity (BP)	2	0.0306126	CADM1,PVR
GO:0021569	rhombomere 3 development (BP)	2	0.0306126	EGR2,HOXB2
GO:0061364	apoptotic process involved in luteolysis (BP)	2	0.0306126	SLIT2,SLIT3
GO:0009653	anatomical structure morphogenesis (BP)	10	0.0306928	HOXC13,GPC4,SLC40A1,IER3,CYR61,CLTCL1,S1PR3,EFNB2,CPM,FAT1
GO:0050728	negative regulation of inflammatory response (BP)	6	0.0313728	BCR,ACP5,NT5E,CD276,IER3,TNFAIP3
GO:0001756	somitogenesis (BP)	6	0.0313728	PSEN1,ZEB2,PLXNA2,FOXC1,EP300,WNT5A
GO:0050680	negative regulation of epithelial cell proliferation (BP)	6	0.0314898	MAGED1,DAB2IP,SOX9,TGFB2,WNT5A,GAS1
GO:0001947	heart looping (BP)	6	0.0314898	PSEN1,HIF1A,CITED2,BBS5,TMED2,WNT5A
GO:0042474	middle ear morphogenesis (BP)	4	0.0317869	INSIG2,OSR1,OSR2,GAS1
GO:0032320	positive regulation of Ras GTPase activity (BP)	4	0.0317869	MAP2K1,ALDH1A1,DAB2IP,HTR2B
GO:0055072	iron ion homeostasis (BP)	4	0.0317869	FTL,BDH2,SFXN3,SLC22A17
GO:0006885	regulation of pH (BP)	4	0.0317869	SLC9A1,SLC9A3,EDNRB,SLC9A7
GO:0045736	negative regulation of cyclin-dependent protein kinase activity (BP)	4	0.0317869	CDKN1A,TNFAIP3,NR2F2,CASP3
GO:0030177	positive regulation of Wnt receptor signaling pathway (BP)	4	0.0317869	SULF2,ZEB2,SALL1,MACF1
GO:0010718	positive regulation of epithelial to mesenchymal transition (BP)	4	0.0317869	NOTCH1,BAMBI,TGFB2,TGFB1I1
GO:0006461	protein complex assembly (BP)	11	0.0320086	SLC9A3R2,PPP2R1A,SOX9,NAPG,MITF,REPS2,WIPF1,CLGN,PML,VAMP8,SSBP3
GO:0007243	intracellular protein kinase cascade (BP)	10	0.0320228	NRG3,SLC9A1,STK17A,PRKCSH,SS18,SIK1,DAPK1,MAPK14,STK17B,MARK1
GO:0045662	negative regulation of myoblast differentiation (BP)	3	0.0320319	NOTCH1,SOX9,MBNL3
GO:0043116	negative regulation of vascular permeability (BP)	3	0.0320319	AMOT,SLIT2,PTPRJ
GO:0001736	establishment of planar polarity (BP)	3	0.0320319	PTK7,FZD3,WNT5A
GO:0032940	secretion by cell (BP)	3	0.0320319	FURIN,AXL,TYRO3
GO:0006621	protein retention in ER lumen (BP)	3	0.0320319	KDELR1,KDELR3,KDELR2
GO:0051966	regulation of synaptic transmission, glutamatergic (BP)	3	0.0320319	PSEN1,GRM1,CNR1
GO:0060740	prostate gland epithelium morphogenesis (BP)	3	0.0320319	NOTCH1,TNC,IGF1R
GO:0051593	response to folic acid (BP)	3	0.0320319	BCL2,BCHE,GSN
GO:0048843	negative regulation of axon extension involved in axon guidance (BP)	3	0.0320319	SEMA3F,PLXNA3,WNT5A
GO:0002063	chondrocyte development (BP)	3	0.0320319	IMPAD1,EIF2AK3,MSX2
GO:0051591	response to cAMP (BP)	7	0.0327658	C1S,DUSP1,JUN,SPARC,PEBP1,PTPRN,BSG
GO:0051726	regulation of cell cycle (BP)	8	0.032874	RBL2,BCR,BCL2,CCNG2,JUN,HIPK2,BAP1,ITGB1
GO:0001933	negative regulation of protein phosphorylation (BP)	5	0.0328965	PSEN1,SLIT2,PEBP1,DUSP6,IGFBP3
GO:0030879	mammary gland development (BP)	5	0.0328965	NRG3,BCL2L11,HOXB9,SOX9,IGF1R
GO:0048812	neuron projection morphogenesis (BP)	5	0.0328965	ALS2,MAP2K1,GJA1,WNT5A,ITGA1
GO:0044255	cellular lipid metabolic process (BP)	12	0.0338725	UGT1A9,GLIPR1,SMARCD3,PPARA,PRKAA2,TNFRSF21,ACSL1,INPPL1,NR1H2,AGPAT2,ANGPTL4,CTGF
GO:0031663	lipopolysaccharide-mediated signaling pathway (BP)	5	0.0343829	MAPK1,TLR4,SCARB1,MTDH,MAPK14
GO:0030900	forebrain development (BP)	7	0.0349829	PSEN1,DKK1,DLC1,APP,NOTCH1,GNAO1,NR2F2
GO:0060068	vagina development (BP)	3	0.037932	AXL,WNT5A,TYRO3
GO:0043129	surfactant homeostasis (BP)	3	0.037932	PTHLH,CTSH,EPAS1
GO:0071294	cellular response to zinc ion (BP)	3	0.037932	TSPO,MT1X,MT2A
GO:0051000	positive regulation of nitric-oxide synthase activity (BP)	3	0.037932	HIF1A,SCARB1,HTR2B
GO:0006584	catecholamine metabolic process (BP)	3	0.037932	SULT1A1,MOXD1,MAOA
GO:0019674	NAD metabolic process (BP)	3	0.037932	NAMPT,KMO,QPRT
GO:0050673	epithelial cell proliferation (BP)	3	0.037932	PSEN1,COL8A1,HNF1B
GO:0042640	anagen (BP)	3	0.037932	PSEN1,NOTCH1,MSX2
GO:0048103	somatic stem cell division (BP)	3	0.037932	FZD7,NOTCH1,TGFB2
GO:0031103	axon regeneration (BP)	3	0.037932	BCL2,JUN,VCAN
GO:0019370	leukotriene biosynthetic process (BP)	5	0.0380311	MGST2,SYK,GGT1,MAPKAPK2,ABCC1
GO:0045785	positive regulation of cell adhesion (BP)	5	0.0380311	CD63,TGM2,ITGAV,TPM1,PTPRJ
GO:0033572	transferrin transport (BP)	5	0.0380311	ATP6V1D,DNM2,ATP6V0D1,ATP6V0C,TFRC
GO:0006605	protein targeting (BP)	5	0.0380311	YWHAQ,SYNGR1,YWHAB,HOMER3,PML
GO:0006955	immune response (BP)	26	0.0381041	CCL20,PXDN,CLEC4E,ARHGDIB,THBS1,ENPP2,FTH1,IFI44L,LIF,HLA-A,NOTCH1,CD274,BMP6,TINAG,CD276,TLR4,CXCL5,IGF1R,TINAGL1,PVRL1,HLA-B,XBP1,TRIM22,SERPINB9,CTSS,LAT
GO:0000226	microtubule cytoskeleton organization (BP)	7	0.0383999	TUBA1A,TUBA4A,TACC1,SS18,MARK1,RNF19A,NDEL1
GO:0043388	positive regulation of DNA binding (BP)	4	0.0384193	TLR4,EP300,HIPK2,BRD4
GO:0043029	T cell homeostasis (BP)	4	0.0384193	AHR,BCL2L11,BCL2,CASP3
GO:0071320	cellular response to cAMP (BP)	4	0.0384193	SRD5A1,SLC8A1,STC1,CPS1
GO:0030182	neuron differentiation (BP)	9	0.038429	FZD7,FZD1,HIPK1,MAP2K1,FZD8,HIPK2,FZD3,WNT5A,PTPRR
GO:0030334	regulation of cell migration (BP)	6	0.0386022	AMOT,ENPP2,LAMA1,GAB1,JAG1,SST
GO:0000186	activation of MAPKK activity (BP)	6	0.0386022	PSEN1,MAPK1,GRM1,MAP2K1,TGFBR1,YWHAB
GO:0042542	response to hydrogen peroxide (BP)	6	0.0386022	DUSP1,SLC8A1,BCL2,JUN,TXNIP,GNAO1
GO:0006486	protein glycosylation (BP)	8	0.0404862	PSEN1,FUT4,B3GALNT1,FUT11,STT3A,SERP1,RPN1,MGAT1
GO:0071222	cellular response to lipopolysaccharide (BP)	6	0.0416907	TLR4,TNFAIP3,TSPO,NR1D1,WNT5A,SERPINE1
GO:0043588	skin development (BP)	6	0.0416907	DSP,FRAS1,TFAP2C,STS,GNAS,DDR1
GO:0070936	protein K48-linked ubiquitination (BP)	5	0.0434314	TNFAIP3,RNF187,UBE2H,MARCH6,TTC3
GO:0043967	histone H4 acetylation (BP)	4	0.0437117	USP22,TRRAP,MORF4L1,EP300
GO:0014003	oligodendrocyte development (BP)	4	0.0437117	CD9,ID2,MET,GSN
GO:0051017	actin filament bundle assembly (BP)	4	0.0437117	CALD1,ADD2,ACTN1,NEDD9
GO:0007032	endosome organization (BP)	4	0.0437117	PIK3C3,HOOK3,ALS2,RAB5B
GO:0050772	positive regulation of axonogenesis (BP)	4	0.0437117	ROBO1,GOLGA2,SLIT2,SKIL
GO:0007528	neuromuscular junction development (BP)	4	0.0437117	COL4A5,LAMB2,TNC,SNTA1
GO:0051260	protein homooligomerization (BP)	9	0.0437533	EHD3,ALAD,SYT1,EIF2AK3,TGM2,ANXA5,ITPR3,ANGPTL4,SLC1A1
GO:0051216	cartilage development (BP)	7	0.0438053	SOX6,CREB3L2,HIF1A,BMP6,MSX2,SOX9,GNAS
GO:0048821	erythrocyte development (BP)	3	0.0476417	SOX6,BCL6,CITED2
GO:0006878	cellular copper ion homeostasis (BP)	3	0.0476417	APP,ARF1,MT2A
GO:0006098	pentose-phosphate shunt (BP)	3	0.0476417	PGD,TPI1,TALDO1
GO:0030194	positive regulation of blood coagulation (BP)	3	0.0476417	THBS1,NFE2L2,SERPINE1
GO:0010469	regulation of receptor activity (BP)	3	0.0476417	PPP2R5B,PLAU,SERPINE1
GO:0048715	negative regulation of oligodendrocyte differentiation (BP)	3	0.0476417	NOTCH1,ID2,ID4
GO:0070372	regulation of ERK1 and ERK2 cascade (BP)	3	0.0476417	SYK,EPHB1,CYR61
GO:0060402	calcium ion transport into cytosol (BP)	3	0.0476417	SLC8A1,RYR2,ITPR3
GO:0007223	Wnt receptor signaling pathway, calcium modulating pathway (BP)	3	0.0476417	FZD7,FZD1,WNT5A
GO:0017187	peptidyl-glutamic acid carboxylation (BP)	3	0.0476417	FURIN,GGCX,VKORC1
GO:0043408	regulation of MAPK cascade (BP)	3	0.0476417	GRM1,ATP6AP2,TIMP2
GO:0014823	response to activity (BP)	5	0.0477654	NCF2,PRKAA2,TLR4,PEBP1,ITGB1
GO:0045216	cell-cell junction organization (BP)	7	0.0480438	CADM1,CDH6,PVR,TGFB2,PVRL1,HEG1,NLGN4X
GO:0060763	mammary duct terminal end bud growth (BP)	2	0.0484603	ROBO1,CSF1
GO:0003056	regulation of vascular smooth muscle contraction (BP)	2	0.0484603	MAP2K1,CHRM3
GO:0006564	L-serine biosynthetic process (BP)	2	0.0484603	PHGDH,SHMT2
GO:0002634	regulation of germinal center formation (BP)	2	0.0484603	BCL6,TNFAIP3
GO:0060340	positive regulation of type I interferon-mediated signaling pathway (BP)	2	0.0484603	MAVS,WNT5A
GO:0010815	bradykinin catabolic process (BP)	2	0.0484603	ECE1,CTSH
GO:0042415	norepinephrine metabolic process (BP)	2	0.0484603	LY6E,EPAS1
GO:0045198	establishment of epithelial cell apical/basal polarity (BP)	2	0.0484603	LAMA1,PTK7
GO:0032909	regulation of transforming growth factor beta2 production (BP)	2	0.0484603	HIF1A,TGFB2
GO:0060253	negative regulation of glial cell proliferation (BP)	2	0.0484603	NOTCH1,TSPO
GO:0033629	negative regulation of cell adhesion mediated by integrin (BP)	2	0.0484603	SNAI2,SERPINE1
GO:0010757	negative regulation of plasminogen activation (BP)	2	0.0484603	THBS1,SERPINE1
GO:0032374	regulation of cholesterol transport (BP)	2	0.0484603	TSPO,LRP1
GO:0032369	negative regulation of lipid transport (BP)	2	0.0484603	ITGAV,NR1H2
GO:0015871	choline transport (BP)	2	0.0484603	PSEN1,SLC44A1
GO:0072498	embryonic skeletal joint development (BP)	2	0.0484603	OSR1,OSR2
GO:2000059	negative regulation of protein ubiquitination involved in ubiquitin-dependent protein catabolic process (BP)	2	0.0484603	PSEN1,PML
GO:0010507	negative regulation of autophagy (BP)	2	0.0484603	DAP,HTR2B
GO:0060750	epithelial cell proliferation involved in mammary gland duct elongation (BP)	2	0.0484603	TFAP2C,WNT5A
GO:0060235	lens induction in camera-type eye (BP)	2	0.0484603	HIPK1,HIPK2
GO:0003219	cardiac right ventricle formation (BP)	2	0.0484603	NOTCH1,SMARCD3
GO:0045636	positive regulation of melanocyte differentiation (BP)	2	0.0484603	KITLG,BCL2
GO:0048861	leukemia inhibitory factor signaling pathway (BP)	2	0.0484603	LIF,IL6ST
GO:2000737	negative regulation of stem cell differentiation (BP)	2	0.0484603	NOTCH1,JAG1
GO:0006003	fructose 2,6-bisphosphate metabolic process (BP)	2	0.0484603	PFKFB3,PFKFB4
GO:0090170	regulation of Golgi inheritance (BP)	2	0.0484603	MAPK1,MAP2K1
GO:2000641	regulation of early endosome to late endosome transport (BP)	2	0.0484603	MAPK1,MAP2K1
GO:0032792	negative regulation of CREB transcription factor activity (BP)	2	0.0484603	MSX2,SIK1
GO:0046533	negative regulation of photoreceptor cell differentiation (BP)	2	0.0484603	NOTCH1,SOX9
GO:0006518	peptide metabolic process (BP)	2	0.0484603	MME,PAM
GO:0032914	positive regulation of transforming growth factor beta1 production (BP)	2	0.0484603	THBS1,ATP6AP2
GO:0007386	compartment pattern specification (BP)	2	0.0484603	NOTCH1,LFNG
GO:0051645	Golgi localization (BP)	2	0.0484603	GOLGA2,HOOK3
GO:0045657	positive regulation of monocyte differentiation (BP)	2	0.0484603	JUN,CSF1
GO:0021612	facial nerve structural organization (BP)	2	0.0484603	EGR2,HOXB2
GO:0008202	steroid metabolic process (BP)	9	0.0491893	SRD5A1,AKR1B1,INSIG2,SULT1A1,HDLBP,CYP3A5,SORL1,MBTPS1,TSPO
GO:0071300	cellular response to retinoic acid (BP)	6	0.0496399	FZD7,CYP26B1,OSR1,SOX9,PTK7,WNT5A

## Sheet: Downregulated_Genes _GO(BP)
GO (BP) terms	Description	# of genes	pval	Genes
GO:0016070	RNA metabolic process (BP)	55	1.27735e-28	TNPO1,PSMA2,GEMIN6,PSME2,RPL11,PSME3,RPS25,RPS29,PSMC5,PSMA7,RPL19,PRMT5,HSPB1,RPS9,RPSA,RPS23,PSMD4,PSMB6,RPS4X,HSPA8,RPS18,RPL31,RPS24,MAPK11,SNRPD2,PSMD7,RPS21,POP5,SNRPF,RPL22,EIF2B5,PSMC3,PSMB7,EXOSC5,PSMA1,PSMB4,SNRPD1,PSMB9,PSMD1,PSME1,ANP32A,RPL30,PSMA3,RPLP0,EXOSC2,RPLP2,PSMD9,LSM2,RPS3,PSMA4,HSPA1A,RPL27A,RPL4,RPS15A,CWC22
GO:0016032	viral reproduction (BP)	59	9.33522e-27	POLR2G,KPNB1,PSMA2,XRCC6,PSME2,AP1M2,RPL11,PSME3,RPS25,APOBEC3G,SSRP1,RPS29,PPIA,PSMC5,PSMA7,RPL19,RANBP1,RPS9,RPSA,RPS23,PSMD4,PSMB6,RPS4X,RPS18,RPL31,RPS24,RAN,PSMD7,RPS21,RPL22,PSMC3,PSMB7,TCEB2,SUPT16H,TPR,NUP160,PSMA1,PSMB4,PSMB9,PSMD1,NUP205,PSME1,RPL30,PSMA3,NUP62,RPLP0,XRCC5,HMGA1,NUP88,RPLP2,PSMD9,NUP107,RPS3,PSMA4,RPL27A,AP1S3,SLC25A5,RPL4,RPS15A
GO:0006412	translation (BP)	49	1.17028e-24	MRPL52,RSL1D1,RPL11,RPS25,MRPS7,RPS29,EEF1G,RPL19,MRPS5,RPS9,MRPS25,MRPS18B,NACA,RPSA,MRPS23,RPS23,HARS2,RPS4X,EIF2B3,RPS18,RPL31,RPS24,EIF2S2,MRPS17,RPS21,MRPL11,RPL22,EIF2B5,MRPL15,MRPS10,EIF3I,MRPL24,EEF1B2,EIF2B4,RPL30,IGF2BP3,MRPL27,RPLP0,EIF3J,RPLP2,EIF3H,MRPL32,RPS3,RPL27A,MRPL42,MRPS15,RPL4,RPS15A,EIF2S1
GO:0016071	mRNA metabolic process (BP)	47	1.96144e-24	TNPO1,PSMA2,PSME2,RPL11,PSME3,RPS25,RPS29,PSMC5,PSMA7,RPL19,HSPB1,RPS9,RPSA,RPS23,PSMD4,PSMB6,RPS4X,HSPA8,RPS18,RPL31,RPS24,MAPK11,PSMD7,RPS21,RPL22,PSMC3,PSMB7,EXOSC5,PSMA1,PSMB4,PSMB9,PSMD1,PSME1,ANP32A,RPL30,PSMA3,RPLP0,EXOSC2,RPLP2,PSMD9,LSM2,RPS3,PSMA4,HSPA1A,RPL27A,RPL4,RPS15A
GO:0044267	cellular protein metabolic process (BP)	49	1.59516e-21	TUBA1C,RPL11,RPS25,ST3GAL4,RPS29,CCT4,CCT2,EEF1G,RPL19,PFDN5,L2HGDH,RPS9,CCT6A,RPSA,PFDN4,VBP1,RPS23,RPS4X,HSPD1,SPHK1,CCT5,EIF2B3,RPS18,RPL31,RPS24,ALG10B,EIF2S2,FUT8,RPS21,RPL22,EIF2B5,ALG6,CCT8,CCT3,EIF3I,EEF1B2,EIF2B4,RPL30,RPLP0,B4GALT5,EIF3J,RPLP2,EIF3H,CCT7,RPS3,RPL27A,RPL4,RPS15A,EIF2S1
GO:0010467	gene expression (BP)	58	2.28196e-21	POLR2G,SNRNP40,PPARG,DARS2,HNRNPC,RPL11,RPS25,SSRP1,RPS29,EEF1G,RPL19,NARS,CPSF2,RPS9,SRSF7,SRSF2,RPSA,SRSF1,RPS23,HARS2,RPS4X,CPSF3,EIF2B3,RPS18,RPL31,RPS24,YARS,SNRPD2,EIF2S2,RPS21,SNRPF,RPL22,EIF2B5,TCEB2,EPRS,SUPT16H,DHX9,SNRPD1,AR,EIF3I,EEF1B2,EIF2B4,RPL30,HNF4G,HNRNPM,HNRNPA2B1,RPLP0,MARS,EIF3J,RPLP2,EIF3H,LSM2,RPS3,RPL27A,RPL4,RPS15A,EIF2S1,METTL3
GO:0000216	M/G1 transition of mitotic cell cycle (BP)	26	1.367e-18	PSMA2,PRIM1,PSME2,PSME3,PSMC5,PSMA7,MCM2,MCM6,MCM8,MCM5,PSMD4,PSMB6,PSMD7,PSMC3,PSMB7,MCM4,PSMA1,PSMB4,PSMB9,PSMD1,PSME1,MCM7,PSMA3,PSMD9,MCM3,PSMA4
GO:0000084	S phase of mitotic cell cycle (BP)	29	1.78779e-17	PSMA2,PRIM1,PSME2,PSME3,PSMC5,MCMBP,PSMA7,RFC4,MCM2,MCM6,MCM8,MCM5,PSMD4,PSMB6,PSMD7,PSMC3,PSMB7,PCNA,MCM4,PSMA1,PSMB4,PSMB9,PSMD1,PSME1,MCM7,PSMA3,PSMD9,MCM3,PSMA4
GO:0000082	G1/S transition of mitotic cell cycle (BP)	30	3.38363e-15	PSMA2,PRIM1,PSME2,PSME3,PSMC5,LATS2,PSMA7,MCM2,MCM6,MCM8,MCM5,PSMD4,PSMB6,PSMD7,PSMC3,PSMB7,PCNA,MCM4,PSMA1,PSMB4,PSMB9,PSMD1,CCNA1,PSME1,MCM7,PSMA3,CAMK2D,PSMD9,MCM3,PSMA4
GO:0034641	cellular nitrogen compound metabolic process (BP)	34	1.26823e-14	HIBCH,ACAT1,PSMA2,PSME2,HPD,PSME3,BCAT2,PSMC5,CCBL1,PSMA7,PSMD4,PSMB6,PSMD7,HGD,PSMC3,PSMB7,ENOPH1,PCBD1,PSMA1,DDC,PSMB4,PSMB9,MCCC2,PSMD1,PSME1,GLUD1,GOT1,PSMA3,APIP,PSMD9,SHMT1,PSMA4,ALDH4A1,SLC7A7
GO:0000075	cell cycle checkpoint (BP)	28	1.35389e-14	PSMA2,PSME2,ANAPC7,PSME3,PSMC5,PSMA7,RFC4,MCM2,MCM6,ATR,MCM8,MCM5,PSMD4,PSMB6,PSMD7,PSMC3,PSMB7,MCM4,PSMA1,PSMB4,PSMB9,PSMD1,PSME1,MCM7,PSMA3,PSMD9,MCM3,PSMA4
GO:0000278	mitotic cell cycle (BP)	41	3.38091e-14	SMC3,PSMA2,KNTC1,PRIM1,PSME2,ANAPC7,PSME3,PSMC5,PSMA7,RFC4,MCM2,MCM6,HSP90AA1,HAUS2,MCM8,MCM5,PSMD4,PSMB6,CLIP1,PSMD7,CDK5RAP2,CEP70,PSMC3,PSMB7,PCNA,MCM4,NUP160,PSMA1,PSMB4,PSMB9,STAG2,PSMD1,CCNA1,PSME1,MCM7,PSMA3,AURKA,PSMD9,MCM3,NUP107,PSMA4
GO:0006521	regulation of cellular amino acid metabolic process (BP)	18	2.71664e-13	PSMA2,PSME2,PSME3,PSMC5,PSMA7,PSMD4,PSMB6,PSMD7,PSMC3,PSMB7,PSMA1,PSMB4,PSMB9,PSMD1,PSME1,PSMA3,PSMD9,PSMA4
GO:0022904	respiratory electron transport chain (BP)	22	4.03675e-13	NDUFB9,ATP5O,SDHD,ATP5B,COX7C,UQCRC2,UQCRFS1,ATP5H,ATP5G1,ETFB,SDHB,UQCRB,NDUFB1,ALDH5A1,ATP5F1,NDUFS3,NDUFA4,CYC1,SOD2,ATP5L,NDUFB10,CYCS
GO:0006457	protein folding (BP)	30	1.28051e-12	FKBP3,TUBA1C,ERP29,DNAJA1,PPIA,CCT4,CCT2,RUVBL2,PFDN5,HSP90AA1,CWC27,CCT6A,AHSA1,PFDN4,VBP1,TRAP1,PPIL1,SPHK1,CCT5,HSPA8,BAG2,HSPA9,CCT8,CCT3,RP2,BAG3,HSP90AB1,HSPE1,CCT7,CLN3
GO:0019058	viral infectious cycle (BP)	22	1.36231e-12	KPNB1,RPL11,RPS25,RPS29,RPL19,RPS9,RPSA,RPS23,RPS4X,RPS18,RPL31,RPS24,RAN,RPS21,RPL22,RPL30,RPLP0,RPLP2,RPS3,RPL27A,RPL4,RPS15A
GO:0051436	negative regulation of ubiquitin-protein ligase activity involved in mitotic cell cycle (BP)	19	1.80764e-12	PSMA2,PSME2,ANAPC7,PSME3,PSMC5,PSMA7,PSMD4,PSMB6,PSMD7,PSMC3,PSMB7,PSMA1,PSMB4,PSMB9,PSMD1,PSME1,PSMA3,PSMD9,PSMA4
GO:0006414	translational elongation (BP)	22	1.85174e-12	RPL11,RPS25,RPS29,EEF1G,RPL19,RPS9,RPSA,RPS23,RPS4X,RPS18,RPL31,RPS24,RPS21,RPL22,EEF1B2,RPL30,RPLP0,RPLP2,RPS3,RPL27A,RPL4,RPS15A
GO:0006977	DNA damage response, signal transduction by p53 class mediator resulting in cell cycle arrest (BP)	19	2.21098e-12	PSMA2,PSME2,PSME3,PSMC5,TRIAP1,PSMA7,PSMD4,PSMB6,PSMD7,PSMC3,PSMB7,PSMA1,PSMB4,PSMB9,PSMD1,PSME1,PSMA3,PSMD9,PSMA4
GO:0031145	anaphase-promoting complex-dependent proteasomal ubiquitin-dependent protein catabolic process (BP)	20	8.44041e-12	PSMA2,PSME2,ANAPC7,PSME3,PSMC5,PSMA7,PSMD4,PSMB6,PSMD7,PSMC3,PSMB7,PSMA1,PSMB4,PSMB9,PSMD1,PSME1,PSMA3,AURKA,PSMD9,PSMA4
GO:0051437	positive regulation of ubiquitin-protein ligase activity involved in mitotic cell cycle (BP)	19	8.76184e-12	PSMA2,PSME2,ANAPC7,PSME3,PSMC5,PSMA7,PSMD4,PSMB6,PSMD7,PSMC3,PSMB7,PSMA1,PSMB4,PSMB9,PSMD1,PSME1,PSMA3,PSMD9,PSMA4
GO:0019083	viral transcription (BP)	20	1.27698e-11	RPL11,RPS25,RPS29,RPL19,RPS9,RPSA,RPS23,RPS4X,RPS18,RPL31,RPS24,RPS21,RPL22,RPL30,RPLP0,RPLP2,RPS3,RPL27A,RPL4,RPS15A
GO:0051439	regulation of ubiquitin-protein ligase activity involved in mitotic cell cycle (BP)	19	2.37771e-11	PSMA2,PSME2,ANAPC7,PSME3,PSMC5,PSMA7,PSMD4,PSMB6,PSMD7,PSMC3,PSMB7,PSMA1,PSMB4,PSMB9,PSMD1,PSME1,PSMA3,PSMD9,PSMA4
GO:0006415	translational termination (BP)	20	3.91502e-11	RPL11,RPS25,RPS29,RPL19,RPS9,RPSA,RPS23,RPS4X,RPS18,RPL31,RPS24,RPS21,RPL22,RPL30,RPLP0,RPLP2,RPS3,RPL27A,RPL4,RPS15A
GO:0006364	rRNA processing (BP)	20	7.44097e-11	RPL11,DDX56,UTP20,NOL8,NPM3,NOP10,DKC1,PDCD11,PA2G4,RPS24,NOP2,WDR12,NOP56,EXOSC5,DCAF13,EXOSC2,FTSJ1,HEATR1,FTSJ3,UTP6
GO:0031018	endocrine pancreas development (BP)	22	3.84273e-10	RPL11,RPS25,RPS29,RPL19,CLU,RPS9,RPSA,RPS23,RPS4X,RPS18,RPL31,RPS24,RPS21,RPL22,RPL30,HNF4G,RPLP0,RPLP2,RPS3,RPL27A,RPL4,RPS15A
GO:0000398	nuclear mRNA splicing, via spliceosome (BP)	25	1.15645e-09	POLR2G,SNRNP40,GEMIN6,HNRNPC,SRSF10,PNN,CWC27,CPSF2,SRSF7,SRSF2,SRSF1,PPIL1,CPSF3,AQR,SNRPD2,SNRPC,SNRPF,DHX9,SNRPD1,SKIV2L2,HNRNPM,HNRNPA2B1,DDX39A,LSM2,CWC22
GO:0009615	response to virus (BP)	23	1.88331e-09	STMN1,IFNGR2,POLR3G,DDX60,PSMA2,APOBEC3G,IFIT2,ZC3HAV1,EEF1G,CLU,HSPB1,CCT5,POLR3E,IFI35,ISG15,CCL5,HMGA1,IFIT1,MX1,HERC5,APOBEC3C,RPS15A,ABCE1
GO:0044419	interspecies interaction between organisms (BP)	35	2.17213e-09	TNPO1,KPNB1,C1QBP,KRT18,APOBEC3G,PPIA,IFIH1,PSMA7,KAT2A,CCDC86,KPNA2,IPO5,NACA,PSMB6,HSPD1,HSPA8,RAN,KRT8,ISG15,TSG101,PSMC3,PSMB7,HTATIP2,PSMB4,PSMB9,MPDZ,PSMA3,RPLP0,DAXX,KRT7,HMGA1,PSMA4,APOBEC3C,SLC25A5,ABCE1
GO:0006915	apoptotic process (BP)	49	3.21984e-09	POLR2G,KPNB1,FGFR2,PSMA2,PSME2,CIB1,PSME3,PSMC5,DAP3,PSMA7,SGMS1,PREX1,HMGB2,KIF1B,LUC7L3,TJP1,CSE1L,TRIB3,PSMD4,PSMB6,YARS,PSMD7,LGALS1,CTNNB1,AEN,NTN1,PSMC3,PSMB7,AATF,TNFRSF1B,PSMA1,PSMB4,PSMB9,FZD5,PSMD1,PSME1,CYFIP2,TPX2,PSMA3,NGEF,DAXX,APIP,SGPP1,CYCS,PDCD5,PSMD9,PSMA4,GULP1,HMGB1
GO:0006260	DNA replication (BP)	23	5.27083e-09	PAPD5,PRIM1,CHAF1B,SSRP1,NOL8,NASP,RFC4,MCM2,MCM6,ATR,MCM8,MCM5,HELB,TYMP,EGF,SUPT16H,PCNA,MCM4,RBMS1,MCM7,KRT7,RMI2,MCM3
GO:0006810	transport (BP)	49	5.39929e-09	APOC1,NDUFB9,CACNA1H,SDHD,ATP5B,PACSIN2,LAPTM4B,SLC35F2,UQCRC2,UQCRFS1,SLC29A1,FDX1,CPT1A,ABCG2,ATP5G1,ETFB,TXN,CCDC64,SDHB,SLC19A3,GJA3,UQCRB,GJC1,FADS1,NDUFB1,NDUFS3,ABCA1,NDUFA4,AR,OSBPL7,CYC1,PDZK1,CPNE7,SLC45A4,THOC7,SRI,APOL6,OSBPL3,XK,NDUFB10,TXNL1,CYCS,MTCH2,NUP107,SLC7A7,SLC25A30,SLC25A5,CLIC1,GULP1
GO:0006950	response to stress (BP)	23	7.41932e-09	ERRFI1,FAM129A,SNN,HSPB1,HSP90AA1,LUC7L3,AHSA1,STIP1,TRIB3,TRAP1,HSPD1,HSPA8,MAPK11,NDRG4,AHSA2,FADS1,HSPA4,EIF2B5,HSP90AB1,RPS6KA5,CA2,HSPE1,HSPA1A
GO:0002474	antigen processing and presentation of peptide antigen via MHC class I (BP)	18	1.05944e-08	PSMA2,PSME2,PSME3,PSMC5,PSMA7,PSMD4,PSMB6,PSMD7,PSMC3,PSMB7,PSMA1,PSMB4,PSMB9,PSMD1,PSME1,PSMA3,PSMD9,PSMA4
GO:0051084	'de novo' posttranslational protein folding (BP)	12	1.18911e-08	TUBA1C,CCT4,CCT2,PFDN5,CCT6A,PFDN4,VBP1,SPHK1,CCT5,CCT8,CCT3,CCT7
GO:0000209	protein polyubiquitination (BP)	19	1.21991e-08	PSMA2,PSME2,PSME3,PSMC5,PSMA7,PSMD4,PSMB6,PSMD7,PSMC3,PSMB7,DDB2,PSMA1,PSMB4,PSMB9,PSMD1,PSME1,PSMA3,PSMD9,PSMA4
GO:0042981	regulation of apoptotic process (BP)	25	7.33789e-08	PSMA2,PSME2,PSME3,PSMC5,IFIH1,CARD14,PSMA7,KAT2A,PSMD4,PSMB6,PSMD7,LGALS1,PSMC3,PSMB7,HTATIP2,PSMA1,PSMB4,PSMB9,BCL2L13,PSMD1,PSME1,PSMA3,PSMD9,NME1,PSMA4
GO:0051603	proteolysis involved in cellular protein catabolic process (BP)	10	1.12225e-07	PSMA2,PSMA7,PSMB8,PSMB6,PSMB7,PSMA1,PSMB4,PSMB9,PSMA3,PSMA4
GO:0008380	RNA splicing (BP)	28	2.27177e-07	POLR2G,SNRNP40,GEMIN6,HNRNPC,PNN,CPSF2,LUC7L3,SRSF7,SRSF2,SRSF1,PPIL1,CPSF3,AQR,SNRPD2,SNRPF,WT1,RBM28,DHX9,TTF2,SNRPD1,SKIV2L2,HNRNPM,HNRNPA2B1,THOC7,DDX39A,MBNL1,LSM2,CWC22
GO:0051301	cell division (BP)	29	2.53547e-07	SMC3,TUBA1C,KNTC1,PAPD5,ANAPC7,LATS2,CDCA7,MCMBP,HAUS1,HAUS2,SPAG5,SETDB2,SEPT10,TIPIN,MCM5,RAN,OIP5,TSG101,RUVBL1,PDS5A,TERF1,STAG2,CCNA1,TPX2,SYCP2,AURKA,MIS18A,CIT,MAPRE3
GO:0007067	mitosis (BP)	23	2.56876e-07	SMC3,PAPD5,ANAPC7,LATS2,MCMBP,HAUS1,HAUS2,SPAG5,SETDB2,TIPIN,CLIP1,RAN,OIP5,RUVBL1,PDS5A,TERF1,SUGT1,CCNA1,TPX2,AURKA,MIS18A,CIT,MAPRE3
GO:0006271	DNA strand elongation involved in DNA replication (BP)	10	3.34586e-07	PRIM1,RFC4,MCM2,MCM6,MCM8,MCM5,PCNA,MCM4,MCM7,MCM3
GO:0042493	response to drug (BP)	29	7.29823e-07	SOD1,PPARG,ALDH1A3,ATP1A3,ERBB3,HMBS,UQCRFS1,MLH1,CPT1A,HMGCS1,ABCG2,ACACA,KCNJ11,NFATC2,LGALS1,POR,CTNNB1,GNPAT,HADHA,SNCA,APC,MYC,TERF1,CCL5,SOD2,PNP,MAP1B,MAT2A,NME1
GO:0006413	translational initiation (BP)	11	7.44184e-07	EIF2D,EIF3M,EIF2B3,EIF2S2,EIF2B5,EIF3I,EIF2B4,EIF3J,EIF3H,RPS3,EIF2S1
GO:0019221	cytokine-mediated signaling pathway (BP)	21	3.03436e-06	IFNGR2,STAT4,IFIT2,USP18,OAS3,IFIT3,IFI30,STAT5B,LIFR,EREG,OASL,IL15RA,IFI35,ISG15,OAS2,CAMK2D,STAT1,EBI3,CD74,IFIT1,MX1
GO:0009987	cellular process (BP)	8	3.1279e-06	METAP2,PA2G4,CTNNB1,SUPT16H,HDGF,METAP1D,NGEF,MAP1B
GO:0006916	anti-apoptosis (BP)	22	3.70199e-06	SOD1,TRIAP1,DDAH2,CLU,HSPB1,PIK3CA,PRKCZ,HMOX1,SPHK1,ACAA2,HSPA9,AATF,SNCA,HTATIP2,BAG3,SOD2,SOCS2,PRKCI,IRAK1,HSPA1A,ATF5,ANXA4
GO:0006200	ATP catabolic process (BP)	13	2.65354e-05	ATP5O,ATP5B,MYH14,PSMC5,RUVBL2,ATP5H,MLH1,HSP90AA1,KIF1B,HSPD1,HSPA8,ATP5F1,ATP5L
GO:0071407	cellular response to organic cyclic compound (BP)	9	2.67263e-05	PPARG,FDX1,MLH1,HMGCS1,LGALS1,CTNNB1,CCL5,ITGA6,IL18
GO:0042776	mitochondrial ATP synthesis coupled proton transport (BP)	6	3.54593e-05	ATP5O,ATP5B,ATP5H,ATP5G1,ATP5F1,ATP5L
GO:0006268	DNA unwinding involved in replication (BP)	5	4.42158e-05	MCM2,MCM6,MCM4,MCM7,HMGA1
GO:0006520	cellular amino acid metabolic process (BP)	10	4.52473e-05	GLUD2,SDSL,HGD,HTATIP2,OTUB2,DDC,GLUD1,GOT1,SLC7A7,CLN3
GO:0043066	negative regulation of apoptotic process (BP)	24	5.18632e-05	KRT18,FGFR1,SGMS1,CLU,STAT5B,HSPB1,HSPD1,SPHK1,ADA,POR,CTNNB1,WT1,NOC2L,APC,MYC,AR,ITGA6,SOD2,NUP62,XRCC5,AHI1,APIP,CD74,CLN3
GO:0006270	DNA-dependent DNA replication initiation (BP)	7	5.27356e-05	PRIM1,MCM2,MCM6,MCM5,MCM4,MCM7,MCM3
GO:0055086	nucleobase-containing small molecule metabolic process (BP)	12	7.59852e-05	ATIC,GART,SLC29A1,IMPDH2,UCK2,TXN,ADA,TYMP,UPP1,ADSL,PNP,NME1
GO:0010827	regulation of glucose transport (BP)	8	7.7329e-05	GCKR,TRIB3,TPR,NUP160,NUP205,NUP62,NUP88,NUP107
GO:0006281	DNA repair (BP)	24	0.00010954	SMC3,POLR2G,XRCC6,CHAF1B,SSRP1,NUDT1,RUVBL2,RFC4,ATR,MBD4,BCCIP,PSMD4,PARP2,INTS3,RPAIN,DDB2,SMC1B,RUVBL1,SUPT16H,PCNA,UBE2T,XRCC5,MCRS1,APEX1
GO:0001525	angiogenesis (BP)	17	0.00014303	FGFR2,ATP5B,ADM2,FGFR1,HSPB1,PIK3CA,COL4A1,EREG,HMOX1,CYP1B1,TYMP,EGF,FGF18,FZD5,IL18,NCL,NAA15
GO:0055114	oxidation-reduction process (BP)	21	0.00015006	ME3,GLUD2,HPD,SPR,UQCRFS1,IMPDH2,TXN,NNT,UQCRB,CYP2S1,CYP1B1,FADS1,HGD,POR,IDH3B,HSD3B7,HTATIP2,PCBD1,SOD2,CYP24A1,APEX1
GO:0044255	cellular lipid metabolic process (BP)	15	0.000150346	ACAT1,ELOVL2,LPIN1,PHYH,CPT1A,TRIB3,ACACA,FADS1,GNPAT,ELOVL6,HADHA,NCOA3,ABCA1,HSD17B4,AGPS
GO:0006886	intracellular protein transport (BP)	19	0.00015127	TNPO1,TOMM7,EIF2D,ERP29,SYTL3,KPNA2,SEC23B,IPO5,CSE1L,KIF13A,TOMM22,STON2,RAN,AP3B2,PCNA,SNX8,XPO5,CD74,AP1S3
GO:0006406	mRNA export from nucleus (BP)	10	0.000224281	SRSF10,CPSF2,SRSF7,SRSF2,SRSF1,CPSF3,NUP160,THOC7,DDX39A,NUP107
GO:0051289	protein homotetramerization (BP)	9	0.000272578	ACOT13,ENAH,PFKM,DCTPP1,ACACA,ALDH5A1,PCBD1,SOD2,SHMT1
GO:0007049	cell cycle (BP)	30	0.000347441	PAPD5,CHAF1B,KRT18,LATS2,MCMBP,NASP,MCM2,MLH1,ATR,HAUS1,SPAG5,SETDB2,KIF13A,SEPT10,TIPIN,BCCIP,RAN,OIP5,TSG101,SMC1B,RUVBL1,PDS5A,TERF1,TPX2,SYCP2,AURKA,PTP4A1,MIS18A,CIT,MAPRE3
GO:0008283	cell proliferation (BP)	24	0.000439747	PTGES3,STAT4,NASP,PRMT5,KAT2A,DKC1,TXN,CSE1L,BST2,PA2G4,IL15RA,WDR12,OSMR,ANXA7,PCNA,LAMP3,HDGF,AR,PDZK1,TPX2,MCM7,XRCC5,CD74,CSGALNACT1
GO:0006986	response to unfolded protein (BP)	9	0.000443979	DNAJA1,HSPB1,HSP90AA1,HSPD1,HSPA8,HSPA4,HSP90AB1,HSPE1,HSPA1A
GO:0015986	ATP synthesis coupled proton transport (BP)	5	0.000686602	ATP5B,ATP5H,ATP5G1,ATP5F1,ATP5L
GO:0042026	protein refolding (BP)	4	0.000732174	HSP90AA1,HSPD1,CCT7,HSPA1A
GO:0009060	aerobic respiration (BP)	5	0.00101271	ME3,UQCRC2,SDHB,UQCRB,ADSL
GO:0045087	innate immune response (BP)	23	0.00104778	KLRG1,PPARG,APOBEC3G,IFIH1,CFB,CLU,TXN,BST2,POLR3E,ECSIT,DDX58,MAPK11,DEFB1,ISG15,SUGT1,DHX58,HSP90AB1,IRAK1,IL18R1,RPS6KA5,F2RL1,HERC5,HMGB1
GO:0009725	response to hormone stimulus (BP)	9	0.00119061	ACAT1,HMBS,UQCRFS1,SFRP4,CTNNB1,NCOA4,MAT2A,INSR,STEAP2
GO:0045893	positive regulation of transcription, DNA-dependent (BP)	30	0.0012256	ILF2,XRCC6,PPARG,F2R,PSMC5,FZD4,HMGB2,NFATC2,RAN,CTNNB1,CDK5RAP2,EGF,NCOA3,WT1,MYC,PCBD1,AR,MDK,HNF4G,NUP62,NCOA4,AFF1,IRAK1,HMGA1,MYBL1,PSMD9,SETD3,NAA15,SMARCC2,MAPRE3
GO:0019047	provirus integration (BP)	4	0.00133316	XRCC6,PPIA,XRCC5,HMGA1
GO:0060337	type I interferon-mediated signaling pathway (BP)	10	0.0016224	IFIT2,USP18,OAS3,IFIT3,OASL,IFI35,ISG15,OAS2,IFIT1,MX1
GO:0007409	axonogenesis (BP)	10	0.0016224	STMN1,FGFR2,ERBB3,MAP2,BAIAP2,SFRP4,APC,FZD5,MAP1B,KIAA1598
GO:0000387	spliceosomal snRNP assembly (BP)	6	0.00219205	GEMIN6,PRMT5,SNRPD2,SNRPC,SNRPF,SNRPD1
GO:0006099	tricarboxylic acid cycle (BP)	6	0.00219205	SDHD,SDHB,NNT,IDH3B,CS,SUCLG2
GO:0060484	lung-associated mesenchyme development (BP)	4	0.00222356	FGFR2,FGFR1,CTNNB1,HOXA5
GO:0006559	L-phenylalanine catabolic process (BP)	4	0.00222356	HPD,CCBL1,HGD,PCBD1
GO:0000723	telomere maintenance (BP)	8	0.00228266	XRCC6,PRIM1,PTGES3,RFC4,DKC1,PCNA,TERF1,XRCC5
GO:0006461	protein complex assembly (BP)	12	0.00228753	CAPG,KNTC1,CHAF1B,NFS1,GCHFR,KCNQ5,TCEB2,EPRS,HMGA1,CD74,KIFAP3,SLC7A7
GO:0016044	cellular membrane organization (BP)	11	0.00238037	SNF8,AP1M2,CHMP2A,GJC1,HSPA8,GNPAT,CCDC88A,TSG101,PRKCI,AP1S3,CLN3
GO:0000447	endonucleolytic cleavage in ITS1 to separate SSU-rRNA from 5.8S rRNA and LSU-rRNA from tricistronic rRNA transcript (SSU-rRNA, 5.8S rRNA, LSU-rRNA) (BP)	3	0.00241304	UTP20,RPSA,RPS21
GO:0045040	protein import into mitochondrial outer membrane (BP)	3	0.00241304	HSP90AA1,TOMM22,HSPA4
GO:0032057	negative regulation of translational initiation in response to stress (BP)	3	0.00241304	EIF2B3,EIF2B5,EIF2B4
GO:0006085	acetyl-CoA biosynthetic process (BP)	3	0.00241304	ACSS1,ACSS2,DLAT
GO:0043434	response to peptide hormone stimulus (BP)	9	0.00241408	STAT5B,EREG,EIF2B3,SFRP4,EIF2B5,EIF2B4,SOCS2,PRKCI,MAP1B
GO:0009168	purine ribonucleoside monophosphate biosynthetic process (BP)	5	0.00242324	ATIC,GART,IMPDH2,ADA,ADSL
GO:0006164	purine nucleotide biosynthetic process (BP)	5	0.00305572	ATIC,GART,IMPDH2,ADSL,OAS2
GO:0043388	positive regulation of DNA binding (BP)	5	0.00400492	HMGB2,TXN,EGF,NME1,HMGB1
GO:0008219	cell death (BP)	14	0.00409305	SOD1,FAF1,SPG20,CLU,HSPB1,HMOX1,HSPD1,NOP56,TNFRSF1B,SNCA,AR,NUP62,ATXN10,CLN3
GO:0008645	hexose transport (BP)	7	0.0042632	GCKR,TPR,NUP160,NUP205,NUP62,NUP88,NUP107
GO:0032869	cellular response to insulin stimulus (BP)	8	0.00446953	PPARG,ERBB3,LPIN1,TRIB3,GOT1,HDAC5,PRKCI,INSR
GO:0006303	double-strand break repair via nonhomologous end joining (BP)	4	0.00450932	XRCC6,MLH1,XRCC6BP1,XRCC5
GO:0006919	activation of cysteine-type endopeptidase activity involved in apoptotic process (BP)	9	0.00452258	PPARG,F2R,SENP1,HSPD1,SNCA,TERF1,BCL2L13,HSPE1,RPS3
GO:0006418	tRNA aminoacylation for protein translation (BP)	7	0.00471178	DARS2,NARS,HARS2,YARS,EPRS,VARS,MARS
GO:0030521	androgen receptor signaling pathway (BP)	7	0.00471178	DNAJA1,RAN,CTNNB1,NCOA3,AR,NCOA4,DAXX
GO:0051716	cellular response to stimulus (BP)	3	0.00518856	EIF2B3,EIF2B5,EIF2B4
GO:0006084	acetyl-CoA metabolic process (BP)	3	0.00518856	ACACA,ACAA2,CS
GO:0006369	termination of RNA polymerase II transcription (BP)	7	0.00524999	CPSF2,SRSF7,SRSF2,SRSF1,CPSF3,SNRPF,TTF2
GO:0048015	phosphatidylinositol-mediated signaling (BP)	9	0.00526827	FGFR1,RFC4,PIK3CA,HMGB2,SPAG5,TRIB3,PCNA,AURKA,OGT
GO:0019059	initiation of viral infection (BP)	4	0.00609789	XRCC6,PPIA,XRCC5,HMGA1
GO:0031116	positive regulation of microtubule polymerization (BP)	4	0.00609789	CLIP1,APC,TERF1,MAP1B
GO:0043410	positive regulation of MAPK cascade (BP)	8	0.00717324	FGFR2,F2R,FGFR1,CTNNB1,AR,SPAG9,WWC1,INSR
GO:0008156	negative regulation of DNA replication (BP)	5	0.00724143	NF2,ATR,PDS5A,TERF1,GTPBP4
GO:0034660	ncRNA metabolic process (BP)	5	0.00724143	GEMIN6,PRMT5,SNRPD2,SNRPF,SNRPD1
GO:0031667	response to nutrient levels (BP)	6	0.00771312	SOD1,HMBS,CCL5,SOD2,MAP1B,INSR
GO:0006144	purine base metabolic process (BP)	6	0.00771312	ATIC,GART,IMPDH2,ADA,ADSL,PNP
GO:0033189	response to vitamin A (BP)	4	0.00798906	PPARG,RBP1,FADS1,MAP1B
GO:0007062	sister chromatid cohesion (BP)	4	0.00798906	SMC3,MCMBP,SMC1B,STAG2
GO:0043524	negative regulation of neuron apoptosis (BP)	9	0.00800118	SOD1,F2R,ERBB3,HMOX1,LGMN,SNCA,SOD2,PRKCI,CLN3
GO:0042167	heme catabolic process (BP)	3	0.00889825	HMOX1,HMOX2,BLVRB
GO:0019509	L-methionine salvage from methylthioadenosine (BP)	3	0.00889825	ENOPH1,GOT1,APIP
GO:0007165	signal transduction (BP)	54	0.00919887	SMC3,FLNB,STMN1,PPARG,RASAL1,PTGES3,PPP2R5A,ARRB2,ERBB3,RANBP1,BAIAP2,ARHGAP26,PIK3CA,HSP90AA1,RASL11A,C5AR1,PRKCZ,TXN,APBB1IP,BST2,RAP2C,HMOX1,SPHK1,IL15RA,YARS,RAN,MAPK11,CD83,LGALS1,EGF,COPS2,HDGF,PLAA,FGF18,AR,CABYR,CHN1,ICOSLG,MDK,SRI,IRAK1,IL18R1,ARHGAP42,NFAM1,CD74,CAP2,MX1,KIFAP3,MPP1,OGT,CLIC1,ANXA4,GULP1,RASSF3
GO:0006139	nucleobase-containing compound metabolic process (BP)	8	0.0100796	ATIC,SLC29A1,OAS3,PRPSAP1,UPP1,OAS2,PNP,METTL3
GO:0006309	DNA fragmentation involved in apoptotic nuclear change (BP)	5	0.0100914	KPNB1,SOD1,HMGB2,CYCS,HMGB1
GO:0042327	positive regulation of phosphorylation (BP)	5	0.0100914	EREG,EGF,AR,CCL5,ITGA6
GO:0007091	mitotic metaphase/anaphase transition (BP)	4	0.0101979	SMC3,APC,STAG2,CIT
GO:0071044	histone mRNA catabolic process (BP)	4	0.0101979	PAPD5,ERI1,TUT1,ZCCHC6
GO:0045840	positive regulation of mitosis (BP)	5	0.0119094	EREG,EGF,TERF1,AURKA,INSR
GO:0001510	RNA methylation (BP)	3	0.0137783	FTSJ1,FTSJ3,METTL3
GO:0031115	negative regulation of microtubule polymerization (BP)	3	0.0137783	STMN1,SNCA,CLIP3
GO:0032727	positive regulation of interferon-alpha production (BP)	3	0.0137783	IFIH1,HSPD1,DDX58
GO:0051131	chaperone-mediated protein complex assembly (BP)	3	0.0137783	HSP90AA1,HSPD1,HSPA4
GO:0006288	base-excision repair, DNA ligation (BP)	2	0.0138622	HMGB2,HMGB1
GO:0006681	galactosylceramide metabolic process (BP)	2	0.0138622	ALDH5A1,CLN3
GO:2000778	positive regulation of interleukin-6 secretion (BP)	2	0.0138622	F2R,F2RL1
GO:0035330	regulation of hippo signaling cascade (BP)	2	0.0138622	NF2,WWC1
GO:2000008	regulation of protein localization at cell surface (BP)	2	0.0138622	CTNNB1,EGF
GO:0090279	regulation of calcium ion import (BP)	2	0.0138622	CTNNB1,EGF
GO:0000461	endonucleolytic cleavage to generate mature 3'-end of SSU-rRNA from (SSU-rRNA, 5.8S rRNA, LSU-rRNA) (BP)	2	0.0138622	RPSA,RPS21
GO:0014010	Schwann cell proliferation (BP)	2	0.0138622	NF2,CTNNB1
GO:0030832	regulation of actin filament length (BP)	2	0.0138622	NEB,NEBL
GO:0006788	heme oxidation (BP)	2	0.0138622	HMOX1,HMOX2
GO:0035607	fibroblast growth factor receptor signaling pathway involved in orbitofrontal cortex development (BP)	2	0.0138622	FGFR2,FGFR1
GO:0008152	metabolic process (BP)	20	0.0140053	MYH14,METTL7B,LPCAT4,KAT2A,UCK2,DLAT,PARP2,GNPAT,TYMP,UPP1,ENOPH1,HSD17B4,PM20D2,PUS1,KIF17,NTAN1,B3GNT5,COQ3,NCEH1,GSTA4
GO:0006397	mRNA processing (BP)	15	0.0140495	CPSF2,LUC7L3,SRSF7,PDCD11,SRSF2,SRSF1,CPSF3,SNRPF,RBM28,TSEN15,TTF2,HNRNPA2B1,THOC7,MBNL1,TSEN2
GO:0006337	nucleosome disassembly (BP)	4	0.0147438	ARID2,SUPT16H,HMGA1,SMARCC2
GO:0006778	porphyrin-containing compound metabolic process (BP)	4	0.0147438	HMBS,HMOX1,HMOX2,BLVRB
GO:0045071	negative regulation of viral genome replication (BP)	4	0.0147438	APOBEC3G,OAS3,CCL5,IFIT1
GO:0008285	negative regulation of cell proliferation (BP)	21	0.0147901	FGFR2,PPARG,NF2,F2R,CIB1,UTP20,EREG,SFRP4,ADORA2B,TNFRSF9,CTNNB1,TSG101,WT1,SOD2,NUP62,HMGA1,KIFAP3,NME1,GTPBP4,HSPA1A,DLG3
GO:0045429	positive regulation of nitric oxide biosynthetic process (BP)	5	0.0147967	HSP90AA1,PTX3,SOD2,HSP90AB1,INSR
GO:0048678	response to axon injury (BP)	5	0.0147967	SOD1,UCK2,LGALS1,SOD2,MAP1B
GO:0006357	regulation of transcription from RNA polymerase II promoter (BP)	16	0.0160833	SNF8,TEAD4,CHD2,STAT5B,KAT2A,SUB1,HMGB2,HTATIP2,RUVBL1,WT1,TRAK1,SOD2,HNF4G,SMARCC2,ATF5,HMGB1
GO:0006766	vitamin metabolic process (BP)	7	0.0164691	NFS1,SLC19A3,LGMN,THTPA,CYP24A1,SHMT1,RFK
GO:0033151	V(D)J recombination (BP)	3	0.0179818	XRCC6,HMGB2,HMGB1
GO:0042119	neutrophil activation (BP)	3	0.0179818	PREX1,CCL5,F2RL1
GO:0006105	succinate metabolic process (BP)	3	0.0179818	STAT5B,SDHB,ALDH5A1
GO:0042542	response to hydrogen peroxide (BP)	6	0.0182176	SOD1,GJA3,ADAM9,HMOX1,ADA,SOD2
GO:0022900	electron transport chain (BP)	6	0.0182176	FDX1,TXN,FADS1,TXNL1,CYCS,STEAP2
GO:0006468	protein phosphorylation (BP)	23	0.0183973	POLR2G,STAT4,ADM2,LATS2,ERBB3,FGFR1,PIK3CA,ALPK1,ATR,CLK2,PRKCZ,SIK3,ST3GAL1,PXK,CCL5,CAMK2D,PRKCI,MAP3K12,TRIB1,IRAK1,AURKA,RPS6KA5,SGK2
GO:0006974	response to DNA damage stimulus (BP)	11	0.0184093	XRCC6,CIB1,ATR,DTX3L,NFATC2,INTS3,AEN,AATF,MYC,MCM7,RPS3
GO:0042254	ribosome biogenesis (BP)	5	0.0219842	RPS18,AATF,RPLP0,GTPBP4,BRIX1
GO:0009083	branched chain family amino acid catabolic process (BP)	4	0.0219972	HIBCH,ACAT1,BCAT2,MCCC2
GO:0006103	2-oxoglutarate metabolic process (BP)	4	0.0219972	STAT5B,L2HGDH,IDH3B,GOT1
GO:0006629	lipid metabolic process (BP)	16	0.0241122	APOC1,ACOT7,PLCB4,PPARG,ATP5B,GDPD1,SGMS1,CLU,HMGCS1,ACACA,FADS1,ACAA2,NAPEPLD,ABCA1,CPNE7,SAMD8
GO:0015758	glucose transport (BP)	7	0.0246818	GCKR,TPR,NUP160,NUP205,NUP62,NUP88,NUP107
GO:0006376	mRNA splice site selection (BP)	3	0.0247519	SRSF10,SRSF1,MBNL1
GO:0010042	response to manganese ion (BP)	3	0.0247519	ADAM9,SOD2,INSR
GO:0043097	pyrimidine nucleoside salvage (BP)	3	0.0247519	UCK2,TYMP,UPP1
GO:0006536	glutamate metabolic process (BP)	3	0.0247519	GLUD2,ALDH5A1,GOT1
GO:0043065	positive regulation of apoptotic process (BP)	13	0.0267517	SOD1,ALDH1A3,FAF1,CLU,HSPD1,SFRP4,CTNNB1,APC,ITGA6,CLIP3,ADAMTSL4,HOXA5,HMGB1
GO:0001701	in utero embryonic development (BP)	13	0.0279401	FGFR2,TEAD4,BTF3,FGFR1,KAT2A,SRSF1,ADA,EIF2S2,FUT8,CTNNB1,AR,MBNL1,PRMT1
GO:0009968	negative regulation of signal transduction (BP)	6	0.0296338	ARRB2,ERBB3,SOCS6,PAK1IP1,RGS20,SOCS2
GO:0002862	negative regulation of inflammatory response to antigenic stimulus (BP)	2	0.031888	PSMA1,PSMB4
GO:0009597	detection of virus (BP)	2	0.031888	IFIH1,DDX58
GO:0060916	mesenchymal cell proliferation involved in lung development (BP)	2	0.031888	FGFR2,CTNNB1
GO:2000484	positive regulation of interleukin-8 secretion (BP)	2	0.031888	F2R,F2RL1
GO:0070986	left/right axis specification (BP)	2	0.031888	SETDB2,AHI1
GO:0051048	negative regulation of secretion (BP)	2	0.031888	ERBB3,EGF
GO:0061077	chaperone-mediated protein folding (BP)	2	0.031888	CLU,CHORDC1
GO:0021847	ventricular zone neuroblast division (BP)	2	0.031888	FGFR2,FGFR1
GO:0031124	mRNA 3'-end processing (BP)	5	0.0320561	CPSF2,SRSF7,SRSF2,SRSF1,CPSF3
GO:0006417	regulation of translation (BP)	7	0.0328569	NGDN,RPS9,PA2G4,EIF2B5,EIF2B4,KRT7,EIF2S1
GO:0009086	methionine biosynthetic process (BP)	3	0.0333617	ENOPH1,BHMT2,APIP
GO:0008652	cellular amino acid biosynthetic process (BP)	5	0.0340313	CCBL1,ENOPH1,GLUD1,GOT1,APIP
GO:0006284	base-excision repair (BP)	5	0.0340313	MBD4,PARP2,PCNA,HMGA1,APEX1
GO:0009408	response to heat (BP)	6	0.0342748	SOD1,DNAJA1,EIF2B3,HSPA4,EIF2B5,EIF2B4
GO:0045765	regulation of angiogenesis (BP)	4	0.0343931	HMOX1,ADORA2B,CTNNB1,HTATIP2
GO:0034644	cellular response to UV (BP)	4	0.0343931	RUVBL2,ATR,NOC2L,MYC
GO:0035556	intracellular signal transduction (BP)	18	0.0374541	STMN1,PLCB4,RASAL1,ARFGEF2,SOCS6,SPSB2,PRKCZ,SPHK1,DNMBP,CHN1,ANP32A,SOCS2,RAPGEF5,PRKCI,NFAM1,DEPDC1B,CIT,TRAF3IP2
GO:0006275	regulation of DNA replication (BP)	3	0.0398618	SMC3,CCDC88A,PCNA
GO:0030431	sleep (BP)	3	0.0398618	SLC29A1,DLAT,IL18
GO:0006107	oxaloacetate metabolic process (BP)	3	0.0398618	STAT5B,CS,GOT1
GO:0030335	positive regulation of cell migration (BP)	9	0.0400531	F2R,SYNE2,SPHK1,APC,CCL5,SPAG9,INSR,PTP4A1,F2RL1
GO:0006310	DNA recombination (BP)	8	0.0401962	RUVBL2,RPAIN,SMC1B,RUVBL1,XRCC5,MCRS1,APEX1,HMGB1
GO:0007254	JNK cascade (BP)	6	0.0402445	MAPK8IP2,NPHS1,ADORA2B,MAP3K12,TRIB1,IRAK1
GO:0006120	mitochondrial electron transport, NADH to ubiquinone (BP)	5	0.041658	NDUFB9,NDUFB1,NDUFS3,NDUFA4,NDUFB10
GO:0070374	positive regulation of ERK1 and ERK2 cascade (BP)	7	0.0463659	FGFR2,F2R,ARRB2,PRKCZ,FGF18,CD74,F2RL1
GO:0032355	response to estradiol stimulus (BP)	8	0.0478467	HMBS,STAT5B,SFRP4,CTNNB1,SOCS2,MAP1B,AURKA,INSR
