# Supplementary material for: PBRM1 Regulates the Expression of Genes Involved in Metabolism and Cell Adhesion in Renal Clear Cell Carcinoma
Source: PLoS One. 2016 Apr 21;11(4):e0153718. doi: 10.1371/journal.pone.0153718 (PMC4839679; doi:10.1371/journal.pone.0153718)
Supplement: S3 Table — (Tab 1-TCGA normal PBRM1 Vs Mutated) The Differentially expressed genes (DEGs) in ccRCC biospecimen with no PBRM1 mutation compared to ccRCC biospecimen with PBRM1 mutations. The columns represent (i) Gene Symbols of DEGs, (ii) Log 2 Fold Change and (iii) BH–FDR-adjusted pvalue. (Tab 2-Upregulated_Genes_GO (BP)) GO (BP) terms enriched by upregulated genes in ccRCC with no PBRM1 mutations. The columns represent (i) GO terms enriched, (ii) Description of the GO terms, (iii) the number of DEGs enriched in the GO term, (iv) p-value associated with enrichment and (v) Gene Symbols of the DEGS enriched in the GO term. (Tab 3-Downregulated_Genes_GO (BP)) GO (BP) terms enriched by downregulated genes in ccRCC with no PBRM1 mutations. The description of the columns are same as the ones in Tab 2. (XLS) [file pone.0153718.s008.xls]

## Sheet: TCGA_(normal_PBRM1_Vs _Mutated)
Gene	log2FoldChange	padj
SVOPL	2.98259	6.15e-29
CNTN3	2.80932	5.15e-36
CKMT1B	2.69792	1.42e-29
GALNT5	2.68216	1e-37
RAB25	2.63087	3.23e-25
PRR15L	2.45856	3.42e-34
VWA5B1	2.45356	4.8e-23
LTF	2.44537	8.11e-32
TCEAL2	2.43942	1.01e-29
TFCP2L1	2.43893	1.14e-34
KRT7	2.42494	1.3e-32
EEF1A2	2.42263	1.15e-26
ESRP1	2.40123	3.25e-21
COL17A1	2.3857	2.28e-38
SH3GL2	2.38532	4.99e-24
LCN2	2.37696	1.76e-24
ANO5	2.32521	2.44e-33
CYP2C18	2.30408	7.31e-24
PVALB	2.2862	7.39e-20
KCNK15	2.28296	6.84e-30
CKMT1A	2.26661	9.04e-16
SPTBN2	2.23095	7.61e-26
KCNJ13	2.17044	1.89e-23
C19orf46	2.13551	2.32e-25
C15orf56	2.11816	6.79e-23
GPR110	2.10386	8.03e-17
EPB41L4B	2.10075	1.76e-27
KCNIP1	2.08657	1.14e-19
WISP3	2.07175	2.33e-19
SCEL	2.04458	3.08e-13
CCNO	2.02549	3.35e-23
FAM83B	2.01722	4.88e-14
PRSS22	2.00235	4.28e-14
PGPEP1L	2.00059	3.86e-16
TRIM29	1.99602	8.88e-23
GRIK5	1.99411	4.81e-22
GLB1L3	1.98574	1.87e-12
PAK6	1.98188	1.42e-29
ST8SIA2	1.97521	1.33e-16
BMP7	1.97088	5.41e-16
SLC9A2	1.95256	3.76e-17
CPN2	1.95087	1.05e-13
BNC1	1.95027	1.84e-19
GGT6	1.93904	7.14e-18
RIC3	1.93341	4.12e-26
C14orf50	1.93143	3.46e-24
REEP2	1.93063	4.1e-30
CCNA1	1.92588	1.78e-17
WFDC12	1.91848	1.6e-10
PART1	1.91661	4.09e-12
KLK1	1.91131	2.36e-12
VSTM2A	1.90405	1.87e-09
FOXA3	1.89816	4.27e-17
CPS1	1.88526	6.21e-32
ERBB4	1.87845	3.65e-20
PAPPA2	1.87587	9.66e-18
RAB3B	1.87052	8.01e-14
LHX1	1.86943	1.36e-11
LEFTY1	1.8692	3.17e-19
COCH	1.86917	4.86e-24
C1orf114	1.86657	6.77e-26
ANXA8	1.85939	3.71e-16
TSPAN8	1.85319	4.04e-16
CYP11A1	1.8496	1.36e-11
SCNN1A	1.83903	5.55e-21
DIRAS1	1.83483	1.14e-21
WNK2	1.82672	6.41e-19
TMPRSS3	1.82132	4.88e-22
PIGR	1.81805	4.5e-17
ARL14	1.81708	1.22e-11
UGT3A2	1.81496	3.27e-19
PYY	1.8115	2.19e-09
FA2H	1.80673	8.4e-22
PITX1	1.80437	1.88e-12
REG1B	1.78906	4.69e-11
TMEM61	1.78684	7.59e-15
SLC34A1	1.78597	2.42e-13
HHIP	1.78516	4.95e-17
SLC6A2	1.78108	3.87e-09
OVOL2	1.7799	2.4e-11
SLC30A8	1.77296	5.54e-14
C6orf168	1.77156	1.31e-16
CTNNA2	1.76658	1.19e-09
CDH3	1.758	1.31e-23
DLGAP1	1.752	3.07e-20
SLC38A3	1.74137	3.73e-14
TMPRSS6	1.74095	3.07e-20
TUBAL3	1.73292	1.14e-10
LRRN2	1.73142	5.23e-23
CRABP1	1.73022	2.39e-08
GJB3	1.72058	2.32e-18
FAM184B	1.71751	3.76e-10
HS3ST5	1.71653	1.81e-11
WFIKKN2	1.7154	4.5e-15
CHRDL1	1.71424	1.71e-12
ST8SIA5	1.70809	2.51e-22
SLC22A9	1.69832	4.19e-11
STK33	1.69487	4.11e-19
CNTN6	1.69096	3.79e-15
MCOLN3	1.68871	4.05e-17
NR0B1	1.67805	9.38e-08
ATRNL1	1.67524	2.33e-18
CAMKV	1.67466	3.32e-09
MAP3K15	1.6722	6.92e-13
NDP	1.67124	1.58e-14
PKP3	1.66421	3.05e-12
FAM40B	1.65758	9.89e-22
EPN3	1.65501	6.55e-13
GPR87	1.6523	1.02e-08
CYB5R2	1.64881	8.11e-32
DIO1	1.64791	6.54e-18
ISM2	1.64589	2.01e-13
HOXB9	1.63856	4.65e-20
NCRNA00189	1.63466	4.57e-16
C16orf89	1.63375	6.29e-19
TACSTD2	1.63136	3.17e-19
BDH1	1.6311	2.73e-24
TMPRSS4	1.63048	1.22e-11
APCDD1L	1.63001	1.42e-15
TMC4	1.62658	5.68e-23
TJP3	1.62265	1.31e-13
IL20RA	1.6221	4.55e-12
C4BPB	1.61626	6.41e-13
THRSP	1.61569	1.42e-12
PHYHD1	1.61065	5.7e-25
LYPD6B	1.60955	3.71e-13
FBN3	1.60666	3.43e-08
VSTM2L	1.60451	2.87e-14
TAC1	1.60289	1.09e-07
LRFN5	1.5943	2.24e-15
C1orf116	1.59235	2.76e-15
MFSD6L	1.58811	2.89e-16
KCNJ1	1.58801	5.5e-15
KBTBD12	1.58741	7.29e-14
SLC6A20	1.58584	1.34e-11
ANGPTL3	1.58434	1.15e-12
L1CAM	1.57246	4.52e-14
OVCH2	1.57197	3.77e-07
AGR2	1.57087	6.64e-08
KLK3	1.56499	2.05e-06
ZNF648	1.56469	3.87e-10
TRIM17	1.56247	8.4e-22
LYPD6	1.54711	5.01e-18
CPN1	1.5442	5.57e-07
PROM2	1.54053	8.52e-14
RIMS4	1.53644	1.21e-13
REG3G	1.5314	2.54e-07
NR0B2	1.52676	3.49e-07
MUC13	1.52513	1.51e-14
DCAF12L2	1.52238	8e-09
CT62	1.5223	1.37e-07
THPO	1.52185	7.67e-17
STK32A	1.51805	4.5e-11
SLC29A2	1.51707	2.92e-18
TMEM35	1.51706	1.24e-15
GAL3ST3	1.51128	1.23e-10
ST6GALNAC5	1.51095	3.28e-13
GAL	1.50852	1.06e-07
FLJ16779	1.50634	2.33e-10
UNC93A	1.50603	1.18e-07
GABRP	1.50505	8.01e-14
ABCA13	1.50254	2.74e-12
ARL9	1.50168	3.56e-15
DYDC2	1.5002	2.31e-09
KRT23	1.49651	1.17e-12
APOC3	1.48919	5.7e-07
F5	1.48791	5.2e-12
S100A5	1.48791	5.82e-10
SNAP91	1.48488	8.36e-07
C20orf70	1.48422	3.94e-06
FOXE1	1.4832	4.26e-08
CCKBR	1.48317	6.25e-11
HBG1	1.47962	3.15e-10
ARHGEF4	1.47833	2.77e-15
INSRR	1.47642	1.62e-09
DAPL1	1.47224	5.06e-08
ARSI	1.46892	4.7e-14
PYDC1	1.46756	7.75e-07
PKIA	1.46675	4.53e-18
ANXA8L2	1.45837	5.08e-08
B4GALNT3	1.45746	6.43e-17
BCAS1	1.453	6.77e-11
KCNS1	1.45163	3.95e-08
PTGER1	1.44852	5.4e-10
LHCGR	1.44845	3.93e-06
PTCHD1	1.44631	1.59e-10
LOC389493	1.44457	9.72e-06
CTNND2	1.44052	1.34e-13
C12orf59	1.43642	3.29e-16
PPP1R1B	1.4352	1.11e-08
GFRA3	1.43392	1.49e-10
WFDC2	1.43138	7.39e-15
SLC44A4	1.42964	1.92e-18
ITIH3	1.42917	4.44e-15
ETV4	1.4234	4.01e-15
FSCN2	1.42221	2.94e-16
DKFZP434L187	1.42193	9.06e-08
TUBB2B	1.41663	2.01e-18
GJB6	1.41487	3.07e-08
EHF	1.41255	1.03e-10
FAM150A	1.41189	8.26e-07
RAMP1	1.41172	2.21e-14
TMEM30B	1.41137	5.8e-19
PWRN1	1.40943	1.42e-06
C1orf64	1.40897	5.29e-07
PRR15	1.40827	1.18e-18
VWDE	1.40812	5.89e-09
DPPA2	1.40679	2.27e-05
GPR111	1.40502	1.09e-08
GAS2L2	1.4031	2.39e-08
FADS6	1.40241	7.89e-07
PADI1	1.39904	3.7e-11
KRT27	1.39883	8.44e-07
VTCN1	1.39728	2.83e-13
ANGPTL1	1.39666	2.1e-15
ALPI	1.39608	5.1e-08
SYT17	1.39011	1.44e-18
KLC3	1.38878	7.59e-15
FOXJ1	1.38748	2.6e-11
C20orf151	1.38662	1.93e-05
LOC116437	1.38582	4.35e-06
ADAM33	1.38579	1.45e-11
CYSLTR2	1.38521	1.4e-11
C1QTNF3	1.38161	9.86e-18
SCIN	1.3769	2.51e-16
LRRC43	1.37464	3.85e-15
SLC7A4	1.37414	7.15e-10
LECT1	1.37173	1.38e-06
SYT14	1.37139	2.63e-05
KLK2	1.37058	9.33e-06
GRIN1	1.36965	1.12e-08
ASCL1	1.36743	1.76e-07
DOCK3	1.36686	1.4e-16
AQP6	1.36145	7.46e-09
IGSF22	1.36094	1.12e-22
SLPI	1.35758	5.76e-08
CYP1A2	1.3566	2.64e-05
TMPRSS7	1.35494	5.09e-05
FST	1.35165	1.44e-11
HSPB7	1.34653	4.47e-14
TNFAIP8L3	1.34592	5.31e-17
AKR1C4	1.34584	1.9e-11
EGFL6	1.34527	1.4e-09
ITIH2	1.34483	6.02e-11
SIX4	1.34424	8.15e-15
REG3A	1.34216	2.82e-05
SYNGR3	1.34163	4.89e-15
PRRG2	1.3387	4.42e-18
HRASLS5	1.33739	6.13e-14
VWC2	1.33682	3.75e-06
LRRC2	1.33274	6.68e-13
PI3	1.33244	1.23e-07
AADAC	1.33166	3.28e-06
SCG5	1.32736	9.69e-14
C3orf20	1.32635	1.77e-08
PHACTR3	1.32615	1.96e-10
MAPK4	1.32615	3.95e-08
HBG2	1.32472	1.88e-07
DIRAS3	1.3245	4.58e-20
SEMA3E	1.32417	1.49e-07
CECR2	1.32415	1.73e-14
ACSL6	1.3235	1.4e-16
PPAPDC1A	1.32225	1.36e-12
NAT8L	1.31871	2.08e-12
TRNP1	1.31835	3.51e-14
ANKFN1	1.31785	2.21e-05
GRHL2	1.31608	3.17e-08
C1orf161	1.3151	2.16e-10
KLK4	1.31489	9.53e-06
DUSP15	1.31433	1.07e-14
MRGPRE	1.31379	3.78e-05
SPATS1	1.31349	8.98e-05
SCN2B	1.3122	1.31e-09
PON1	1.31143	2.04e-07
NTNG1	1.31098	1.44e-07
KCNG3	1.31082	4.35e-07
POPDC3	1.30973	4.25e-08
CRYBB3	1.30586	1.33e-10
SLIT2	1.30222	9.01e-16
KIF5A	1.30178	7.63e-12
FGF9	1.30014	3.48e-08
MACROD2	1.30002	1.41e-14
LOC400696	1.29977	3.47e-10
C10orf90	1.29895	6.6e-08
TTPA	1.29893	1.65e-06
BIK	1.29764	2.09e-14
MAGEL2	1.29761	1.67e-09
SCN2A	1.29668	2.09e-11
CLEC2L	1.2942	9.15e-06
SERPINA4	1.29198	9.66e-07
FSHR	1.29062	4.91e-07
SLC38A4	1.28906	8.63e-09
FGF7	1.28445	1.55e-14
CREB3L1	1.28439	8.84e-13
CCDC108	1.2833	1.16e-09
GRIK1	1.28246	2.9e-09
C1orf168	1.28147	3.65e-09
MCCD1	1.27955	6e-07
XKR4	1.27923	5.37e-07
MFI2	1.27919	2.24e-11
C2CD4A	1.27851	5.22e-09
GPX2	1.27217	3.16e-11
SLC30A10	1.27201	1.89e-05
PSG9	1.27184	7.57e-05
EPS8L3	1.27099	2.5e-06
TMC5	1.27066	6e-11
TGM7	1.26495	0.000149687
DMBX1	1.26491	1.01e-05
EMID2	1.26415	8.7e-09
ITGB1BP3	1.2629	0.000127853
CALB1	1.2628	7.77e-10
MAGEC1	1.26221	8.98e-05
MAL	1.26072	4.29e-10
BRS3	1.25892	9.39e-05
KLHL3	1.25852	6.71e-19
CLSTN2	1.25503	7.14e-16
LRRN1	1.2549	2.35e-14
SCN7A	1.25229	3.11e-06
FAM3B	1.25074	5.69e-10
AKR1D1	1.24981	3.21e-06
LOC284276	1.24959	2.15e-09
KRT34	1.24842	4.11e-05
PTGES	1.24642	9.67e-13
HOXB13	1.24591	2.09e-05
CAPSL	1.2453	1.2e-07
MAGED4	1.24494	2.9e-09
RHOXF2B	1.24438	4.07e-05
BDKRB1	1.24114	6.29e-11
PCDHB1	1.24106	1.85e-06
ADAMTS20	1.2409	5.82e-07
GLOD5	1.24068	1.69e-13
USH1G	1.24053	5.59e-08
ZBTB8B	1.24003	6.14e-06
IL31RA	1.23802	2.04e-11
ARMC4	1.23781	1.41e-08
HS6ST2	1.23726	4.57e-10
DYDC1	1.23482	5.12e-05
CASKIN1	1.23162	2.14e-07
WSCD2	1.23158	6.47e-11
FAM70A	1.23126	3.29e-11
B4GALNT1	1.23056	3.23e-10
KRT17	1.2278	3.97e-11
GSDMC	1.22615	7.21e-07
STAB2	1.2214	5.04e-10
TFAP2C	1.2212	1.06e-07
CHL1	1.21905	1.33e-11
SLC38A5	1.21839	1.52e-08
MAGEC3	1.21833	5.78e-06
SLC28A3	1.21815	1.19e-07
PSG5	1.21694	0.000333107
UGT2A1	1.21687	4.26e-05
SCGB2A1	1.21635	1.01e-06
HAP1	1.21613	4.55e-11
GRID2	1.2141	5.06e-05
CR2	1.21193	9.5e-08
WNT7A	1.21159	2.51e-07
CCL21	1.21084	8.36e-07
NPPC	1.20609	5.17e-05
CKMT2	1.20552	2.08e-06
LOC121838	1.20448	4.99e-10
ADD2	1.2021	1.75e-12
LPAR1	1.20092	1.68e-19
MAGED4B	1.19924	3.37e-09
RGS22	1.19826	3.52e-06
DHRS2	1.19631	8.36e-08
PCP4	1.19513	2.16e-05
RAX	1.19463	0.000365202
SYT16	1.19459	1.29e-07
OGDHL	1.19412	1.88e-12
LOC643008	1.19159	1.41e-11
C10orf71	1.19149	0.000412186
MKX	1.1908	1.4e-10
NTF4	1.19068	3.54e-05
ATP2C2	1.19042	1.3e-12
PAPPA	1.18994	3.27e-14
TRIM72	1.1855	2.2e-05
PCDH20	1.18406	1.16e-09
KLF14	1.18393	7.63e-05
REG4	1.18366	1.74e-05
BAAT	1.18322	1.44e-08
C3P1	1.18311	0.000465892
SALL4	1.18277	3.07e-09
LOC642587	1.18272	0.000186624
C10orf27	1.18223	0.000112775
RIMS2	1.18188	2.78e-06
LOC100192378	1.18154	2.75e-05
F11	1.18046	2.06e-07
MYH8	1.17982	0.000181599
ARHGDIG	1.17927	0.000175465
ONECUT2	1.17846	5.87e-08
FMN2	1.17809	7.27e-08
PLA2G2A	1.17798	1.38e-05
CBLC	1.17648	9.97e-09
ERN2	1.17311	2.83e-05
SYN1	1.17247	4.4e-17
LSAMP	1.17214	1.4e-07
CEND1	1.17189	1.91e-12
DMRT1	1.17095	0.000111298
INHA	1.16917	2.99e-11
TBX1	1.16853	3.96e-08
SLC24A2	1.16545	0.000562875
UNC5D	1.16453	1.63e-06
LHX9	1.16383	0.000390213
CRTAC1	1.16176	3.13e-08
LGALS7B	1.16022	0.000207317
GRHL3	1.16009	2.81e-08
IGFBPL1	1.15909	9.5e-05
SYT10	1.15649	0.000120471
PRMT8	1.15595	2.07e-06
SFN	1.1559	5.31e-09
UCHL1	1.15542	7.27e-09
SFTA2	1.15532	2.49e-06
TTLL2	1.15493	4.91e-08
CAPN8	1.15478	2.55e-06
LIPH	1.1541	3.24e-07
GDNF	1.15185	4e-05
FAM83E	1.14948	2.79e-06
DUOXA2	1.14787	1.38e-05
GPC3	1.14625	1.97e-11
2015-03-11	1.14436	0.00071758
CNGB1	1.14327	1.1e-05
CA1	1.1424	2.94e-05
GALNTL6	1.14218	9.21e-05
LHX2	1.14051	5.7e-08
MYO16	1.13985	1.63e-09
PLA2G3	1.13849	0.000750212
C10orf81	1.13829	1.25e-07
SLC15A1	1.13721	6.29e-07
KRT33B	1.13592	3.03e-05
MT1M	1.13575	1.05e-10
NELL1	1.13486	0.000234169
CFTR	1.13428	4.83e-05
DEFB103B	1.13112	0.000897658
RGS20	1.12778	3.01e-08
LGALS7	1.12727	6.08e-05
GABRA2	1.12699	0.000298098
KRT39	1.12671	0.000260069
LRRC52	1.12547	0.00102641
NXPH2	1.12537	0.0003854
CORO6	1.12449	3.13e-10
HTR3A	1.12424	1.21e-05
2015-03-10	1.12412	1.51e-06
ALOX12P2	1.12272	9.68e-09
SDR42E1	1.12261	2.33e-18
FLJ44054	1.12213	6.67e-06
APCS	1.12069	0.000301037
C8orf85	1.11993	1.24e-11
LRRC15	1.11985	2.19e-07
ZFHX4	1.11903	1.47e-11
PRLR	1.11842	1.36e-11
ABCA6	1.11545	4.75e-11
C2	1.11483	6.02e-14
LHFPL4	1.11412	4.14e-08
SLC26A3	1.11391	0.000199616
MUC16	1.11182	6.47e-08
SULT4A1	1.11095	1.55e-05
FGFBP1	1.11048	9.31e-05
SCNN1B	1.10983	1.18e-07
SYN2	1.10876	1.67e-08
UCA1	1.10088	0.000234721
COL7A1	1.09927	5.02e-07
MMP12	1.09859	3.56e-05
SAA4	1.09854	0.000211362
PGLYRP4	1.09843	0.000216433
SLC14A2	1.09724	8.18e-08
XPNPEP2	1.09717	1.06e-07
HBD	1.09651	1.83e-05
FAM133A	1.09648	1.27e-06
FRMD7	1.09536	0.000336476
GMPR	1.09506	5.31e-17
CCDC33	1.09281	0.00131861
TAGLN3	1.09027	3.75e-06
CA10	1.09022	0.000249461
C4orf51	1.08968	0.000981468
UCP1	1.08949	0.00156283
C11orf41	1.08925	1.53e-11
SLC9A11	1.08807	1.19e-05
OR7A5	1.08713	3.85e-05
CCBP2	1.08688	2.23e-18
CD164L2	1.08673	2.53e-05
C11orf87	1.0863	1.71e-06
WNT7B	1.08598	1.89e-07
SYTL5	1.08566	8.26e-09
FETUB	1.08564	0.000957025
PPP4R4	1.08563	4.12e-07
RALGPS1	1.08524	1.6e-20
GJD2	1.08424	0.00160577
ALDH1A2	1.08346	1.63e-08
PLA2G4F	1.08225	0.00020031
SIGLEC15	1.08207	9.04e-10
MESP2	1.08181	1.7e-11
ANKRD34B	1.08014	1.34e-05
PAK7	1.0795	0.000562875
RPTN	1.07848	0.00030994
FBXO2	1.07723	1.99e-10
CCL11	1.07722	1.41e-05
LOC55908	1.07597	1.95e-05
PRG1	1.07572	0.0017857
NCAM2	1.07492	7.48e-07
CMYA5	1.07434	1.99e-12
LOC284749	1.07324	4.12e-09
FER1L6	1.07259	5.79e-07
ANKRD30A	1.07156	0.000897658
FMO5	1.07154	3.76e-16
GATA4	1.07097	0.000431034
SPSB4	1.07049	2.1e-08
HRG	1.06832	0.000315941
CPXM1	1.06712	1.31e-08
HSD17B6	1.06658	7.07e-11
CDH17	1.06154	3.92e-07
CPA2	1.06143	7.31e-06
CNKSR1	1.06015	1.78e-07
HTR2C	1.05956	0.00118536
LOC338651	1.05923	4.25e-08
TNS4	1.0592	3.57e-10
SLC9A4	1.05847	0.000719818
SLC12A3	1.05718	1.54e-07
ZP2	1.05693	0.00153593
F7	1.05603	7e-07
PLK5P	1.05539	0.00163045
PRSS3	1.05501	2.41e-05
ANGPTL7	1.05494	9.32e-05
CRISP2	1.05486	0.00210766
AQP5	1.05454	4.65e-06
RPL13AP17	1.05424	0.00227529
OVOL1	1.05406	1.23e-09
ASB11	1.05241	0.00216976
ECEL1	1.05239	3.21e-06
UST	1.05049	4.55e-11
C3orf57	1.04851	3.18e-08
FBXO41	1.04788	4.5e-15
CCBE1	1.04309	1.8e-05
ASB4	1.04184	2.84e-05
SCNN1G	1.04177	0.000100669
FAM48B2	1.04146	0.000536846
PLEKHB1	1.0406	2.28e-12
NACAD	1.03948	1.16e-14
KRT15	1.03931	4.65e-05
LEFTY2	1.03931	8.36e-07
C8orf31	1.0387	1.33e-10
FLJ45983	1.03676	1.24e-05
IL11	1.03649	4.14e-07
VSNL1	1.0362	8.59e-06
GRIA1	1.03615	1.72e-06
TNNC1	1.03609	3e-09
NAT2	1.036	2.93e-08
SRRM3	1.03553	1.92e-09
ARL4D	1.03551	2.95e-12
C9orf24	1.03508	2.2e-10
TBX22	1.03491	0.00263097
C8A	1.0346	0.00187935
OSBPL6	1.03225	1.64e-12
MESTIT1	1.03127	8.5e-06
SAA2	1.03033	0.000276438
TMEM8C	1.02969	0.00209884
TSPYL3	1.02867	2.84e-17
CES1	1.02841	1.67e-07
DGAT2	1.02782	7.36e-12
ATP6V1B1	1.02733	8.36e-08
SHC3	1.02733	8.44e-09
LEPREL2	1.02723	7.66e-11
CSMD1	1.02677	1.46e-07
C1orf172	1.02542	7.06e-14
COL11A1	1.02412	2.8e-05
KCNK17	1.02249	2.08e-06
CEL	1.02211	9.22e-09
psiTPTE22	1.02166	1.21e-10
WNT2	1.02161	1.17e-05
NEU4	1.02132	2.31e-08
VIPR2	1.01936	1.03e-09
SLC16A11	1.01886	2.39e-09
CPEB1	1.01818	1.32e-05
EPS8L1	1.01747	1.63e-08
SYT3	1.01606	3.13e-07
TPSG1	1.016	3.54e-05
IGFBP2	1.01322	5.81e-11
ST14	1.01143	1.96e-12
TACR3	1.01102	0.00275422
FAM189A2	1.0101	1.48e-12
PLEKHG4B	1.0093	3.58e-09
CST5	1.00882	0.00138813
STMN2	1.00877	0.000181231
MYH2	1.00811	0.00093424
CXorf49B	1.00783	0.00360117
TDGF3	1.00756	0.000242203
EDDM3A	1.0072	0.000687162
C4BPA	1.00687	0.000624474
NCRNA00087	1.00498	4.04e-16
STAC2	1.00474	0.000164156
CYP39A1	1.00448	1.68e-11
PPP2R2C	1.00338	1.09e-05
ANXA3	1.00252	3.04e-08
MOXD1	1.00167	7.57e-09
PNMT	1.00161	2.78e-05
HOMER2	1.00122	2.18e-09
SLC38A8	0.999736	0.00335759
PCDH8	0.997675	0.00243786
FOLR3	0.996765	1.56e-05
ZNF556	0.996439	3.19e-07
ASAM	0.996211	3.67e-05
SLC4A1	0.995039	4.61e-05
VWA3A	0.994347	3.78e-06
SERPINA3	0.993278	6.37e-06
ADAMTSL1	0.992794	6.26e-10
CNTN1	0.991907	0.000150801
KIF1A	0.991604	3.39e-05
VWA2	0.990247	3.26e-10
MYO1A	0.989697	2.77e-07
SERPINA9	0.988939	0.000486301
LOC100130238	0.988838	1.23e-06
CACNB4	0.986672	2.51e-11
CCL13	0.986623	4.12e-07
PROC	0.986482	7.87e-07
SERPINC1	0.986457	2.81e-06
KCND3	0.986348	1.3e-06
DES	0.986074	2.86e-05
PDZRN4	0.986016	8.83e-07
PSD3	0.985953	7.18e-15
SFRP1	0.98421	1.94e-07
ST8SIA3	0.983099	0.00428857
ASB5	0.982225	0.00019386
ZNF280B	0.981973	2.07e-15
TGM1	0.981485	2.35e-06
GJB4	0.981333	5.41e-05
MPP2	0.980904	5.62e-10
NRK	0.979225	1.76e-06
IGFL2	0.978244	0.000351297
FHDC1	0.978077	3.28e-13
C1orf230	0.977646	0.000111585
BAG2	0.976934	3.27e-22
GSG1L	0.976698	0.000221115
SBSN	0.975781	0.00136255
SERPINA5	0.975489	6.85e-06
MYO3B	0.975375	4.75e-06
SLC13A3	0.974911	1.43e-05
AMBP	0.974412	1.05e-07
LOC284551	0.972856	0.00189597
HGFAC	0.971751	1.04e-05
LOC285796	0.971718	0.000207317
SLC19A2	0.97169	1.24e-14
SCG3	0.968148	8.98e-07
REG1A	0.966448	7.42e-05
MAGEB2	0.962956	0.00581742
WNT4	0.962535	4.78e-08
GATA3	0.962486	5.12e-11
KLK6	0.961904	0.00239027
HYAL4	0.961529	0.000296485
CADM4	0.9605	1.65e-10
LOC643763	0.957775	0.000377819
C12orf77	0.957361	0.00595553
KLRG2	0.957272	0.000914857
CPXM2	0.955572	3.05e-09
C1orf65	0.955243	0.00301572
KRTAP5-8	0.954594	1.24e-05
SLC4A11	0.954411	5.31e-09
C15orf2	0.953386	7.73e-05
PPM1E	0.953071	9.17e-10
PGR	0.952762	1.26e-11
SNCB	0.95238	0.000388823
CCKAR	0.951432	0.00661164
SERPINB4	0.951274	0.00521358
ZNF662	0.950664	8.15e-15
ODZ2	0.9502	3.53e-06
CCDC151	0.949841	3.59e-10
NRG4	0.949359	8.77e-07
MAP3K9	0.948977	8.78e-15
PRDM14	0.948844	0.00346179
UBE2QL1	0.948791	8.36e-08
KLKP1	0.948566	0.00669605
MPPED1	0.947329	0.000229242
WIT1	0.946959	5.41e-05
DMKN	0.946612	1.06e-07
BCHE	0.946573	5.59e-06
DUOXA1	0.945788	1.16e-05
LOC401431	0.945495	2.37e-13
VANGL2	0.944991	4.95e-11
MRGPRF	0.943962	2.06e-09
PDGFRA	0.943374	8.34e-07
CWH43	0.942987	0.000531
DUSP26	0.942427	2.87e-07
ZNF280A	0.941374	0.00411703
DAB1	0.940942	6.29e-05
TAF7L	0.940257	8.03e-07
FAM75C1	0.939981	0.000917742
CPNE4	0.938918	0.000127728
KIRREL3	0.938824	1.73e-06
PRDM16	0.938587	4.68e-09
NRIP3	0.9379	1.92e-12
SOX8	0.937723	2.15e-09
KCNJ10	0.936552	1.74e-06
KCNE1	0.936146	1.67e-08
SCGB1C1	0.935772	0.00774178
CACNA1B	0.935761	0.000129185
SLC4A9	0.93557	0.000654831
MT1A	0.935516	3.36e-06
C14orf37	0.935356	3.15e-14
MRAP2	0.934611	1.81e-07
FAM55D	0.933969	0.000229242
LUM	0.933807	3e-06
SLC16A7	0.932729	1.38e-09
KRT19	0.932631	3.43e-05
C9orf84	0.932442	9.33e-07
PMAIP1	0.931643	7.45e-12
CRNN	0.931067	0.00061895
C14orf132	0.930562	1.61e-09
CSRP3	0.930374	0.00703616
TNNC2	0.929935	1.63e-07
PHF21B	0.929789	9.03e-05
LOC283404	0.929069	0.000474711
TTR	0.928162	0.00272616
CST6	0.927997	7.38e-07
MYRIP	0.927417	1.09e-07
OR7C1	0.927272	9.75e-05
C1orf187	0.927011	4.79e-06
MAN1C1	0.926931	1.06e-11
GRB14	0.926419	3e-09
WNT11	0.926017	1.5e-07
RDH8	0.925118	0.00767957
CLCNKA	0.924222	2.39e-05
WNK3	0.924048	3.01e-10
PDPN	0.923668	7.72e-08
CPA4	0.923593	0.000203253
C2orf54	0.923524	0.000426534
GLDN	0.923499	3.92e-10
NGB	0.923298	0.00265868
MUC15	0.922242	0.0017166
XAGE1D	0.922153	0.00670634
PTGFR	0.922047	1.25e-07
SLC34A2	0.921439	0.000213762
PNPLA5	0.921149	0.00858773
HS3ST3A1	0.920962	2.18e-08
SDR16C5	0.919973	0.000146645
CALY	0.91799	0.00194239
GCGR	0.916241	0.00470371
PSAT1	0.916078	1.28e-06
GDF5	0.91577	1.11e-05
NKX6-1	0.914781	0.00471282
PLIN5	0.914443	2.47e-07
ACCN2	0.914129	2.33e-07
COL4A6	0.914054	3.27e-07
IRS4	0.913191	0.00769172
SYT7	0.91302	4.69e-08
BAALC	0.911263	5.74e-08
MARVELD2	0.911197	2.8e-14
LEP	0.911069	0.000238533
SLC7A3	0.91097	0.00392527
NIPAL4	0.910911	4e-05
KNG1	0.910559	0.00155358
CAPN9	0.909058	0.000534325
ALPPL2	0.90892	0.00993365
ZPBP	0.906615	0.00925747
STAP1	0.90616	5.86e-07
MARCO	0.906092	9.63e-06
TFAP2B	0.90552	0.000611253
CAPZA3	0.90505	0.00952637
KLK5	0.904991	0.0068803
GPM6B	0.904433	7.97e-12
ENTPD3	0.904335	7.23e-06
TFAP2A	0.903873	1.63e-05
B3GAT1	0.903175	1.44e-08
LUZP2	0.90299	0.000190407
SLC6A4	0.902885	2.04e-07
TTC36	0.902737	2.25e-05
UPK1B	0.90186	0.000829294
RASGRF1	0.901514	4.89e-09
RHAG	0.901218	0.00861334
C10orf82	0.899677	2.29e-06
OLFM4	0.899031	0.000138509
COL10A1	0.897381	3.84e-05
RHOBTB3	0.896405	2.33e-13
MYH7	0.895159	0.00179226
ADRB1	0.894974	5.67e-08
NPFFR2	0.894609	0.000926692
ATP10B	0.893983	5.95e-06
C14orf34	0.893574	0.000234169
CHRNB4	0.892534	1.05e-05
GREM1	0.892523	0.000118229
TSPAN5	0.892453	2.67e-10
ADH1C	0.891071	1.77e-05
LCN10	0.890918	5.09e-06
GCNT1	0.890641	2.98e-13
PDIA2	0.890547	0.000434393
NLRP2	0.890181	1.1e-05
HBM	0.889689	0.00551194
GOLM1	0.889667	5.58e-16
DPP6	0.889407	1.96e-05
MYH4	0.889328	0.00685821
PTGIS	0.889212	3.6e-07
NIPAL1	0.888839	8.98e-08
PANX2	0.888715	5.17e-05
ASCL4	0.888476	0.000235799
C6orf218	0.888424	0.0060452
CRYAA	0.888369	0.000401309
KIAA1199	0.888368	4.25e-06
BDKRB2	0.887885	1.23e-07
HTR1D	0.887793	2.61e-06
TRPM8	0.885236	5.35e-06
SLC12A8	0.885093	1.63e-07
SLC36A2	0.884895	0.000694499
BMPR1B	0.884848	0.000118229
CDH19	0.884264	0.00490952
ATP2B3	0.883917	0.00188317
PTPLA	0.883853	4.02e-10
FAM155B	0.882598	2.4e-06
SMC1B	0.882392	4.57e-06
SUSD5	0.88219	4.87e-08
CACNG6	0.881086	0.00112038
SSX2	0.881057	0.00936869
MEST	0.880882	4.07e-09
CST4	0.879864	0.00797778
SCT	0.879534	0.000403827
FREM1	0.878695	7.13e-05
PFKFB2	0.877182	8.76e-13
RBM11	0.877071	4.65e-05
ABCA4	0.876877	3.32e-08
KLHDC7B	0.87673	4.39e-09
FAM69C	0.876444	3.64e-05
C1QL2	0.875948	0.00549078
FNDC4	0.875621	4.88e-08
TMPRSS11A	0.875023	0.00446337
COL2A1	0.87481	0.000563147
CLDN7	0.874398	5.47e-09
FAM196A	0.873939	5.49e-07
SLC8A3	0.873078	6.58e-08
FAM198A	0.872887	4.07e-12
RPRM	0.872657	0.000517994
ARHGEF38	0.872301	4.33e-05
PROX1	0.871713	8.48e-07
GPR150	0.871635	0.000102406
FLJ41941	0.871568	0.00182242
CYP2C19	0.871241	0.0041532
ZIC3	0.870704	0.00867201
FLJ42875	0.870193	7.63e-05
CNGB3	0.869471	0.00270897
FNDC5	0.867293	7.32e-10
LGI3	0.867272	3.52e-05
EPHA5	0.867123	0.00604446
ERC2	0.866489	8.26e-07
DSP	0.866078	5.96e-10
SLC7A14	0.864196	0.00158754
ZDHHC23	0.864033	2.02e-12
HSPB6	0.86338	3.84e-07
IVL	0.863037	0.00696484
TMEM215	0.8629	0.00627671
C20orf132	0.862076	1.89e-22
GALR2	0.860174	5.86e-05
PIP	0.859504	0.00911845
PTK6	0.858979	1.65e-06
CSF3	0.858616	0.00107119
FAM169A	0.857508	4.61e-11
DRD2	0.857358	3.47e-05
GPRC5A	0.855628	2.12e-05
2015-09-03	0.854153	2.02e-07
SGCD	0.853741	3.5e-07
LIMS3	0.853375	6.6e-08
C21orf29	0.853199	0.000189211
PCBP3	0.852779	0.000344779
GPR173	0.851463	1.61e-08
NKAIN2	0.849997	3.44e-06
VSIG2	0.849534	7.84e-06
SYT8	0.847919	0.00417116
STAC	0.847351	2.6e-08
VAT1L	0.846004	1.39e-05
PHYHIP	0.845911	1.77e-10
CFHR1	0.845856	0.00304102
SMOC1	0.845517	0.000102406
OR1N1	0.845195	0.0087454
HP	0.845034	0.00153565
EPHB2	0.845005	7.37e-10
TMEM74	0.84341	8.27e-05
ZCCHC5	0.842472	0.000231308
ZBED2	0.84229	1.38e-05
CLIC6	0.841898	0.000236364
C8orf80	0.840988	2.6e-06
FAM83A	0.839497	0.00175103
CNTD2	0.839253	7.84e-06
CSPG5	0.839028	1.61e-09
RORB	0.838892	0.000186624
IRF6	0.838147	3.17e-07
KIRREL2	0.837382	0.000306063
DUOX1	0.837332	7.09e-07
ELOVL4	0.837196	2.26e-10
BEAN	0.836643	9.97e-07
RIBC2	0.836403	3.33e-08
LMX1B	0.836368	0.00181058
NPY	0.835829	0.0082848
CHD5	0.83574	7.82e-05
WT1	0.835685	0.000348792
APBA2	0.835179	1.06e-07
FGG	0.835095	0.0073216
ZFP42	0.834766	0.00845131
FAM102A	0.834693	4.01e-15
TP53TG3B	0.834505	0.00358083
STXBP5L	0.834446	0.00183363
ALX1	0.833884	0.000417476
KEL	0.83337	1.65e-06
C21orf84	0.833292	0.000374949
PLAG1	0.833083	7.5e-09
LY6D	0.832747	0.00570567
PPYR1	0.832618	3.62e-05
B3GNT8	0.832511	6.27e-10
KLF17	0.832287	0.00445173
TMEM158	0.832069	1.25e-07
CNKSR2	0.83171	0.00011383
DLL3	0.831422	0.00276265
TREM1	0.830899	3.82e-06
VNN1	0.830805	9.4e-05
S100A14	0.830582	2.47e-08
TCEAL5	0.830047	9.45e-12
RIMS1	0.829709	0.000247654
CLDN16	0.829545	0.000160819
ACTC1	0.828493	6.71e-05
ZDHHC2	0.82843	5.46e-16
LAMC2	0.828226	1.19e-05
TSPAN1	0.827201	7.24e-07
SLC16A5	0.827139	6.35e-12
FBXO40	0.827099	3.51e-05
OR7E91P	0.826874	0.00763602
SLC13A2	0.82685	0.00182055
GPR128	0.826266	0.00272188
GPD1L	0.82596	3.27e-14
SEL1L2	0.825828	0.00146085
FBLL1	0.825673	3.73e-05
NPB	0.82507	7.06e-05
TPD52L1	0.82493	1.96e-10
CAV3	0.824876	0.00821147
SEMA3C	0.824037	1.74e-06
SLC2A10	0.823784	1.31e-14
DMRTC1B	0.823424	4.41e-05
MGC14436	0.822367	5.09e-05
DNAH2	0.822046	3.11e-06
LCN12	0.821782	2.86e-08
SH3GL3	0.820505	0.00179412
C9orf152	0.82033	7.73e-06
SUSD4	0.819896	1.43e-05
WBSCR17	0.81938	0.000809671
GPR143	0.819368	0.000101186
TOX3	0.818828	0.000106231
SULT1A2	0.818419	1.59e-07
SERPINA12	0.818254	0.00800877
WISP2	0.818166	0.000301541
CACNG4	0.817808	0.000888423
DDX25	0.816798	0.000638101
SCARA5	0.816348	0.00049306
INPP5J	0.816348	1.32e-09
GRIA3	0.816285	8.59e-05
SLC26A10	0.815958	7.19e-06
SEZ6L	0.814842	5.86e-05
DMRT3	0.814133	0.00738956
SCD5	0.813916	4.35e-07
MFSD7	0.813271	8.05e-15
ABP1	0.812733	3.88e-05
D4S234E	0.812015	3.8e-06
SCUBE2	0.811389	2.62e-07
MTUS2	0.811061	4.51e-06
SLC22A10	0.809719	0.00400559
EPB42	0.809565	0.00263219
AQP12B	0.809438	0.00709769
SV2B	0.808622	4.01e-06
ANKRD34C	0.80822	0.000867182
ZNF804B	0.807454	0.00971204
GPR115	0.807357	0.00273991
GPR156	0.806969	1.9e-07
C5orf27	0.806676	0.0012201
UMOD	0.806516	0.00512928
HIGD1A	0.806154	5.85e-15
BSPRY	0.806024	3.21e-06
NPW	0.805695	0.000933912
SLC22A1	0.804885	9.39e-07
LRRN4	0.803525	4.94e-05
ARX	0.80336	0.00688532
TMEM84	0.803064	8.52e-06
MEGF10	0.801958	7.18e-06
MAL2	0.800372	6.38e-07
KRT81	0.800302	1.98e-06
SCN5A	0.80029	2.11e-07
MFAP2	0.799997	2.13e-05
BCL2L15	0.79751	1.06e-06
SERPIND1	0.796153	1.61e-05
SLC8A2	0.796043	0.000168862
PXK	0.795938	1.08e-10
CAMK2B	0.795719	0.000223984
UNC13C	0.793922	0.000229789
MED12L	0.793898	5.36e-07
GNG4	0.793807	0.000192622
CHST6	0.793371	1.01e-05
CXCL17	0.793122	0.00547344
ESYT3	0.792687	7.58e-06
KCNH3	0.792494	2.09e-05
CHST4	0.79204	0.000772054
ISLR	0.791834	1.45e-05
DNASE1	0.791789	1.99e-08
SUSD1	0.791531	1.42e-16
ALDH1L2	0.790466	9.67e-10
CDKL4	0.78965	0.00314167
HCN4	0.789626	9.15e-05
IL12B	0.789135	1.38e-05
FRMPD4	0.787477	0.00228438
CLCNKB	0.786938	0.000502091
WNT8B	0.78687	2.46e-05
FAM83F	0.786604	0.00341425
LOC554202	0.785195	0.00049306
C6orf222	0.785116	0.00262313
SNORD115-26	0.785019	0.00483004
SIM1	0.782975	0.00136276
GBP7	0.7826	3.8e-05
MBNL3	0.782036	8.01e-09
KCNA1	0.781752	0.00173176
LOC84740	0.780531	0.000189474
GAS2	0.778922	7.97e-06
HSD11B2	0.777297	4.15e-06
SLC4A3	0.777117	0.000277918
SLC22A7	0.776499	0.00178553
TMPRSS13	0.776461	1.88e-07
PLAC4	0.776025	0.000118517
DCBLD2	0.77554	4e-12
TNIP3	0.774985	7.14e-05
KCNH1	0.774674	4.54e-07
SLC16A10	0.773012	3.49e-07
PLIN4	0.772769	2.88e-05
CCDC67	0.772048	0.000590435
IGF2BP2	0.771571	0.000182446
CTSK	0.77143	1.52e-07
ARTN	0.771425	4.63e-06
CHRNA5	0.771176	6.37e-09
C12orf74	0.771046	7.3e-06
IL12RB2	0.770248	0.00082549
GALNT3	0.769897	2.88e-07
KCNK12	0.769865	0.00019386
UPF0639	0.769701	0.000323399
ProSAPiP1	0.769434	2.82e-12
SLC6A17	0.768691	3.96e-06
RASL11B	0.768465	1.36e-05
NPTX1	0.768074	6.85e-06
GDAP1L1	0.766426	0.000133032
TMEM151A	0.766332	0.00109423
DEFB1	0.766185	6.13e-05
S100A2	0.766048	4.5e-06
GPR112	0.765951	0.00908252
TF	0.762499	0.0028998
HMGCS2	0.762269	0.00202189
ADAM32	0.762162	2.05e-05
PROZ	0.762142	0.000531225
C13orf16	0.761146	0.000231308
GADD45G	0.760459	4.82e-07
TRDN	0.760449	0.00746725
EPO	0.76006	0.0077197
KIF26B	0.759592	8.22e-08
GPR172B	0.758815	0.000415461
CYP2C9	0.75825	0.00152471
CALML3	0.758018	0.0023699
DKK2	0.755506	2.7e-05
GPR81	0.755111	1.36e-05
FER1L5	0.755086	1.05e-05
C17orf73	0.755039	0.00881958
INSM1	0.754881	0.00458759
RANBP3L	0.754748	0.000131092
CRABP2	0.753564	0.000281521
VGLL3	0.752557	1.83e-06
SHISA6	0.752114	0.000259957
CDO1	0.751901	1.63e-05
CFHR3	0.751135	0.000220439
SLC24A3	0.750564	6.58e-06
AKNAD1	0.750045	0.00167516
BAIAP2L1	0.749784	3.32e-08
TRPV6	0.748911	9.07e-05
ADPRHL1	0.748416	1.99e-09
KCNG1	0.747799	0.000377535
SFTPB	0.747726	0.00110048
GLRB	0.747711	0.000236951
LINGO2	0.74529	0.00155509
AHCYL2	0.745276	5.84e-11
CCDC136	0.744903	7.29e-10
C11orf70	0.744821	1.05e-05
GPNMB	0.744612	3.59e-06
TLL2	0.743435	9.52e-06
LOC286467	0.743413	0.000155872
KIAA1211	0.743328	5.28e-07
FBLN7	0.743115	1.83e-07
PYGO1	0.743107	4.37e-06
CCL19	0.742901	0.00243786
LOXL1	0.741699	6.9e-07
SOAT2	0.741343	3.17e-05
GPR133	0.741246	4.24e-07
MDK	0.740983	2.6e-06
C9orf170	0.740914	7.04e-05
C12orf34	0.740136	5.76e-08
SPAG6	0.739515	0.000347971
ITIH4	0.739039	0.000423776
MUC1	0.738967	1.74e-06
NAV3	0.738746	1.23e-05
ALS2CL	0.738607	7.04e-07
P2RX2	0.738362	0.00961482
GRID1	0.738318	4.11e-07
PFN2	0.738248	5.69e-10
LOC401052	0.736845	1.03e-09
PLA2G2D	0.73656	0.000624203
PRPH2	0.736516	2.56e-08
LPPR1	0.735071	0.00431089
SOSTDC1	0.734634	0.00121383
CACNA1I	0.734524	1.37e-05
ESPNL	0.734382	5.37e-05
C10orf93	0.733684	2.9e-05
BARX1	0.732834	0.00796599
RIMBP2	0.732805	5.37e-05
HLA-G	0.731974	1.2e-05
CCL26	0.731708	0.000191125
APOA1	0.730657	0.00190248
TUBB3	0.730624	9.51e-06
H19	0.730118	0.000181599
ZNF853	0.729658	9.31e-12
C9	0.728705	0.000270258
PRSS45	0.728533	0.000971156
LMTK3	0.728306	6.6e-05
CCR9	0.72789	2.94e-05
LOC440925	0.725591	0.00079178
C9orf171	0.725173	0.00612892
HS6ST3	0.724566	0.000826263
PRTG	0.724438	1.52e-07
SHBG	0.724415	1.23e-06
IGSF9	0.724059	0.000299975
C20orf26	0.723496	4.24e-06
OLFM1	0.719873	9.35e-05
FAIM2	0.71968	1.15e-05
ANKRD9	0.719482	4.43e-08
CHP2	0.719198	0.00552293
RNF182	0.718869	2.64e-05
EFCAB1	0.71872	1.51e-06
C4orf48	0.717847	7.15e-05
DPYSL4	0.717686	0.00226619
SIX1	0.716856	2.19e-07
C21orf130	0.716613	0.00108824
ILDR1	0.71587	2.31e-08
GAD1	0.715697	0.00377051
VNN2	0.715476	1.58e-07
CDH15	0.714378	0.00275057
F3	0.71409	5.54e-05
KCNJ11	0.713497	1.44e-05
EPHA10	0.712997	0.00432111
IGLON5	0.712043	0.00871683
IL6	0.71149	0.0018286
PAK3	0.711417	6.19e-05
CTSE	0.710902	0.00195817
FLG	0.710162	4.24e-05
CLUL1	0.70957	6.51e-06
ELMOD1	0.709006	0.0045187
DLEC1	0.708682	3.03e-06
CCDC13	0.70823	2.45e-08
FAM23A	0.707704	4.24e-07
FAM71E1	0.707652	6.89e-08
SMOC2	0.707513	6.87e-06
C8G	0.70738	0.000470796
MCHR1	0.707188	0.00232767
HMGB3	0.706319	1.31e-11
RPS6KA6	0.706159	0.00216976
XKR3	0.705748	0.00232882
SAMD12	0.705743	8.5e-09
POU2F3	0.705477	9.57e-05
MLPH	0.705291	3.37e-05
FZD10	0.705209	4.88e-05
FKBP9L	0.705196	3.04e-07
NEFM	0.705169	0.00325184
NTN1	0.705035	3.37e-07
CCNI2	0.704283	3.48e-08
GBP6	0.703599	7.62e-07
DBC1	0.703404	0.000977134
KCNH2	0.702902	0.00037536
BEX2	0.702617	2.52e-07
KIT	0.702605	3.26e-06
FRMD5	0.700971	0.00716196
MYEOV	0.700727	0.00347996
WDR86	0.700316	0.000136429
VNN3	0.700286	0.000182347
C15orf59	0.700247	7.36e-05
DPEP3	0.699027	0.00045356
C17orf50	0.698353	0.00572027
F8	0.69772	1.5e-07
NRG2	0.697121	6.47e-06
LASS1	0.696883	0.000574432
CLDN19	0.696244	0.00313124
C6orf147	0.696009	5.15e-06
EMILIN1	0.695464	4.2e-06
PPM1J	0.694582	8.26e-09
RSPO3	0.694511	2.18e-06
ADAM12	0.69386	0.000168417
OCLN	0.69383	2.21e-06
COMP	0.693807	0.00941138
CEACAM6	0.692511	0.00816985
FXYD3	0.691913	0.00246207
PVRL4	0.691661	0.000640641
ZNF98	0.691228	0.000240527
C2CD4B	0.691111	8.43e-05
ALAS2	0.690867	0.000980592
CDCP1	0.689878	4.86e-05
REEP6	0.689366	1.61e-06
FLNC	0.688638	0.000347833
CRISPLD1	0.688303	9.2e-06
HAGHL	0.687731	0.000876255
LOC400043	0.687724	3.06e-10
LYG2	0.687269	0.00218629
KCNQ4	0.686457	1.23e-05
SLC2A12	0.686081	2.28e-08
SHISA3	0.684976	0.000888846
VIT	0.684775	0.00735346
RGS11	0.684731	3.39e-05
GYG2	0.683666	0.00385514
LANCL3	0.682025	1.85e-05
CTXN1	0.681573	2.64e-05
LHB	0.68154	0.00406593
CAPS	0.680861	2.34e-06
IQSEC3	0.680819	0.00110017
NUDT10	0.680353	1.37e-05
C20orf195	0.679875	7.57e-05
OXCT1	0.679633	1.85e-07
DOK7	0.679576	0.000449067
IL17D	0.679487	1.02e-05
CHRD	0.678452	4e-08
NPAS3	0.67805	2.56e-08
RTP2	0.67757	0.00202101
MUC20	0.677468	0.000105536
LAMB3	0.677198	0.000306276
RIMS3	0.676429	1.45e-10
CLCA2	0.676099	0.00345447
MANEAL	0.67463	5.26e-07
STRA6	0.674137	0.00171047
HOXA11AS	0.673555	1.08e-05
FIBCD1	0.673484	0.0065573
NEFL	0.673476	0.00156283
ALPK3	0.67336	7.71e-07
PACRG	0.672975	0.000173509
LOC285629	0.672747	0.00115987
CILP2	0.671481	0.00141097
CAND2	0.671287	1.03e-10
PLD5	0.669564	0.00219075
HECW1	0.669298	0.00129131
C1orf130	0.669116	0.000867541
LOC100144604	0.668983	0.00519492
CHN2	0.668738	3.89e-11
GNB3	0.668485	0.000594824
CYP26C1	0.668461	0.00886069
AK5	0.667892	4.36e-05
PDLIM4	0.66708	0.000106137
GRID2IP	0.666744	6.6e-08
CHGB	0.666637	0.0017857
PODN	0.666611	0.000192108
TREML3	0.666296	0.0045323
OSR2	0.666171	5.55e-05
ELAVL2	0.665111	0.000154066
LOC286002	0.664504	0.00227295
BCAT1	0.664429	1.99e-08
LOC26102	0.664405	0.00490566
C6orf105	0.664148	0.000117493
PTX3	0.663829	4.66e-05
PSCA	0.663456	0.0022581
MPPED2	0.663384	1.56e-05
SBK1	0.663004	2.34e-09
CLIC5	0.662996	6.85e-06
CLIP4	0.6629	3.4e-08
RCOR2	0.662361	0.00103906
GTSF1L	0.661903	0.00612987
ADRA1D	0.660631	0.00019386
PPIF	0.660615	1.26e-12
IQCF1	0.660531	0.00845131
LCNL1	0.659317	0.00906238
HIST1H1B	0.657366	0.00795054
C12orf69	0.657271	0.000141677
C1orf61	0.657113	0.000403863
ADH1A	0.657107	0.00252305
GLS2	0.656901	2.65e-06
C19orf26	0.656641	3.33e-05
RMRP	0.656129	0.000341318
PSD	0.656016	5.6e-06
SHISA2	0.655183	0.000281314
SPEG	0.655018	0.000253895
ATP1A3	0.653989	0.000416411
LTK	0.653517	6.95e-05
TUBB2A	0.653206	4.42e-11
EPHA1	0.652496	2.04e-07
KCTD1	0.652487	5.93e-10
CAPN3	0.652108	1.81e-05
C20orf103	0.65123	0.00250233
HEMGN	0.650951	0.00331921
IYD	0.650868	0.00112799
CHIT1	0.650771	0.00942671
ATP4B	0.650131	0.00542964
SAMD13	0.648614	6.42e-09
LAG3	0.646842	0.000411109
THBS4	0.646834	0.00119135
PON3	0.646212	0.00191616
KIAA1644	0.645888	0.00177673
CBLN2	0.644734	0.00430422
GJA3	0.644715	0.000193697
HOXD1	0.644611	8.37e-07
COL8A2	0.644403	1.21e-06
ST3GAL6	0.64365	5.84e-07
CA8	0.643326	0.000258945
DLGAP2	0.643219	0.000127138
C11orf16	0.642924	0.00708085
ZDBF2	0.642529	3.22e-11
CLVS1	0.642282	0.0010499
CLDN11	0.641495	3.54e-05
HTR2A	0.641357	0.00115881
REEP1	0.640982	1.81e-07
ASPHD2	0.640382	4.61e-07
HAS2	0.640293	0.000159476
FAM19A3	0.640257	0.00225161
E2F7	0.639357	4.58e-06
ATP9A	0.638847	1.63e-10
FBN2	0.63808	0.00010916
COL5A1	0.637913	3.46e-05
WDR49	0.637608	0.0019166
SLC7A8	0.636953	6.86e-06
TMEM132E	0.63679	0.000732803
BCL2L10	0.63553	0.00243786
TNFRSF17	0.634867	0.00358083
DCN	0.634824	0.00263097
DNAJA4	0.634552	8.92e-09
DPCR1	0.634492	0.000609406
FGD1	0.634178	1.5e-13
TCEAL7	0.634133	9.66e-07
NEURL	0.633442	6.15e-06
NKD1	0.63331	4.46e-05
NRXN1	0.632611	0.00716647
C21orf125	0.632573	0.00272972
ST6GAL1	0.63255	2.37e-09
ADRA2A	0.632291	0.000187103
ABHD3	0.63167	1.5e-09
C12orf53	0.631194	9.49e-05
LRRC67	0.631117	0.00946808
OR1L8	0.630547	0.00160708
FLRT2	0.629934	1.31e-05
MFAP4	0.629111	0.00156023
CCDC80	0.629076	4.33e-05
LOC255167	0.628907	0.00729047
BAI1	0.628431	0.00186095
PHKA1	0.628214	2.15e-07
COX7A1	0.627816	1.11e-05
ARID3C	0.62778	0.00971283
BCL2L14	0.627495	5.92e-05
TMEM45B	0.626886	0.00104492
THSD7A	0.626515	1.22e-05
COLEC12	0.625956	0.00136172
BAI3	0.625862	0.000872607
CCDC91	0.625765	4.33e-06
ANKRD22	0.625358	0.000551928
SULT2B1	0.625178	0.004323
IFIT1B	0.624258	0.00165238
TM4SF19	0.624027	0.000917742
NEIL1	0.623839	5.31e-09
NAP1L2	0.622997	0.000223796
FAM180A	0.62216	0.000984568
CDC25A	0.622119	4.8e-09
KIAA1324	0.621543	6.87e-05
SHROOM3	0.620958	7.9e-06
ADH1B	0.620542	0.00390974
FAM13C	0.620489	7.73e-06
POU2AF1	0.620321	0.00193546
C20orf54	0.619492	0.000205691
CHRM1	0.618736	0.007597
KY	0.618561	0.00471282
PTPRN2	0.618551	7.76e-14
MAP9	0.618075	7.46e-09
ALDH8A1	0.618006	0.000704613
RGS17	0.61789	0.00167557
DTX3	0.61756	8.57e-11
MYO18B	0.616712	0.00259913
MPP7	0.616557	2.51e-06
SELM	0.616413	3.27e-07
COX6B2	0.616038	0.00530795
PLAC1	0.615869	0.00288163
CORO2B	0.615311	6.18e-05
TCHH	0.615187	9.8e-05
GRM7	0.615156	0.00825732
DBN1	0.615116	1.89e-12
ANGPTL5	0.614995	0.00829691
NAP1L3	0.614861	1.53e-06
CORO2A	0.614321	6.6e-08
XCR1	0.614183	0.00143004
KCNS2	0.613649	0.00228238
FUT2	0.612939	6.77e-06
FAM167A	0.612196	0.000188828
GRM1	0.612176	0.000191184
GREB1	0.611237	0.000316182
SPOCD1	0.611021	0.000542683
GALNTL1	0.610523	3.04e-05
ODZ3	0.610484	0.00431791
CCL18	0.608991	0.00826956
NPR2	0.608936	8.33e-15
TNNI1	0.608856	0.00526415
LRFN4	0.608753	5.82e-07
CCDC28B	0.608156	7.41e-07
FNDC1	0.607492	0.000777479
TG	0.606887	5.34e-05
PAX9	0.606773	0.000421273
HOXB6	0.604547	1.06e-07
MAGI3	0.603671	4.92e-10
CAMK2A	0.603563	0.000577906
IGJ	0.603121	0.00389465
SLC9A10	0.602232	0.00142429
JAKMIP3	0.600962	2.17e-05
ATP6V1A	0.600201	3.75e-08
TBC1D2	0.600024	8.28e-09
COL24A1	0.599272	0.000878076
FBXO32	0.599165	7.46e-09
TRIM31	0.599156	0.000225673
ITLN1	0.598253	0.00730675
CR1L	0.598155	0.00718355
TAT	0.597683	0.00474432
IGFBP6	0.597654	1.37e-05
RANBP17	0.596368	0.000284582
IL2RA	0.595695	0.000585673
GCOM1	0.595195	5.22e-05
UBE2C	0.594838	0.000196877
LOC145820	0.593902	3.25e-05
BASP1	0.593863	2.82e-05
VWA3B	0.593089	0.00110778
CCRL1	0.592727	2.23e-06
KCNJ4	0.592525	0.00149711
MMP2	0.591772	9.47e-06
PLTP	0.591648	0.000407034
EREG	0.59113	0.00702571
SNX32	0.590785	0.0054654
PLXNA4	0.590645	0.000566431
ACTA1	0.589947	0.00277886
PAX5	0.589805	0.00514193
IFNG	0.589736	0.00547137
PBX1	0.589676	2.22e-08
SETMAR	0.589628	1.35e-08
MMP17	0.589536	0.00399897
C8orf4	0.589226	3.09e-06
PCDH7	0.58871	0.000323862
ISLR2	0.588594	0.000364189
C6orf227	0.588089	0.00057786
SYT2	0.588076	8.33e-05
RGS16	0.587516	5.87e-06
BACH2	0.586435	4.02e-08
C9orf128	0.585394	0.00991754
NDRG4	0.585315	8.81e-06
FZD7	0.585224	1.19e-08
GAS1	0.584837	3.75e-06
ADAM23	0.58476	0.00265868
CXorf50B	0.584061	0.00037506
PTGDS	0.583276	0.00234304
DTNA	0.582998	3.8e-06
TPRXL	0.58273	0.00251836
HOXB8	0.582628	0.000315941
FKBP1B	0.582315	1.16e-08
MRC2	0.582058	4.58e-06
SORD	0.582013	4.77e-10
NUDT11	0.581739	0.000288278
RET	0.581304	0.000259328
LOC152225	0.581274	0.00157725
C2orf88	0.581221	2.36e-05
TCF7	0.580741	8.37e-07
KLHL30	0.579131	1.41e-05
KLHL35	0.578718	0.00162484
ACPP	0.578616	0.000414708
PCDHA12	0.57823	0.00787312
GAS6	0.578156	5.89e-09
LPPR4	0.577489	0.000535014
SDK2	0.57731	0.000347605
DSCR6	0.57687	0.000500136
CYP19A1	0.576119	0.00471282
C2orf15	0.576028	6.8e-09
RAB6B	0.576008	2.06e-05
MAMDC2	0.57594	0.000184704
C10orf47	0.575732	8.46e-08
COL1A2	0.575148	7.72e-05
C9orf122	0.575135	0.000882264
TMEM178	0.574117	0.000184117
ENAM	0.574077	0.00187221
FAM43B	0.574064	0.000430876
GPR97	0.573722	0.000636402
AXIN2	0.573157	8.59e-09
SATB1	0.572149	1.6e-12
LAD1	0.57192	0.0056098
ALOX5	0.570779	4.4e-06
PKNOX2	0.570459	0.000240517
MYBL2	0.570194	0.000198036
PPM1H	0.569921	8.36e-06
RHOF	0.569585	7.19e-06
TMEM63C	0.568923	0.00211094
HTR4	0.568913	0.00991754
RAB15	0.568327	1.65e-09
PLEKHG7	0.568187	0.000193654
OXNAD1	0.568152	5.95e-12
FAP	0.567869	0.000284472
SC5DL	0.567175	4.52e-09
SGCG	0.566791	0.000968312
CCIN	0.566655	0.000436026
AURKB	0.566576	0.000112775
COQ2	0.566283	5.66e-12
SLFN14	0.565644	0.001954
TP53AIP1	0.56557	0.00574493
DNAH12	0.565177	0.00121984
SOBP	0.564226	2.06e-06
ANKRD35	0.563985	0.000134887
THBS2	0.563574	0.0010958
SLC22A15	0.563349	1.39e-05
KATNAL2	0.563246	2.03e-05
DUOX2	0.562907	0.00295685
PGM5P2	0.562777	3.24e-05
NPTXR	0.562218	5.02e-06
ZNF488	0.56172	0.000371671
METRNL	0.561012	2.38e-07
PRRT3	0.560897	9.12e-10
GABARAPL1	0.560521	9.59e-08
ABCA8	0.559463	0.00201161
PRELP	0.559094	0.00166649
OXTR	0.558835	0.000321298
ALOX15	0.558061	0.00169499
GRHL1	0.558014	1.79e-06
TMEM117	0.557428	9.7e-08
TRIM50	0.557054	0.00374846
COL1A1	0.556499	0.000820929
ADCY1	0.556337	0.000121971
RAB26	0.555815	0.00289372
NEDD4L	0.555212	1.36e-06
ADAMTS14	0.553747	0.00243833
FCRLA	0.553446	0.00275097
ACSBG1	0.552949	1.31e-05
TPRG1	0.552299	0.000223163
CNN1	0.551691	0.0005295
IGSF1	0.551523	0.00123675
TNFSF15	0.550725	2.35e-05
RIPPLY1	0.548486	0.00189597
PLA2G4A	0.548299	3.31e-06
BACE2	0.547925	0.000100057
SLC35F4	0.547882	0.0011703
ITGAD	0.547645	0.00358044
CHRNA6	0.547293	0.00351444
IRS2	0.547156	0.000148353
CDCA7	0.54714	5.81e-05
TCEAL3	0.546761	1.86e-16
BEND6	0.54624	0.000867541
TCEAL6	0.545827	6.78e-13
ALDH1B1	0.545649	9.05e-09
CRHBP	0.545465	0.00512788
HTR2B	0.544674	0.000877272
LOC441046	0.543934	2.51e-06
LDLR	0.543585	4.27e-05
SERPINF1	0.542848	0.00154953
BCO2	0.542757	0.000751164
ERVFRDE1	0.542615	0.000344874
PCBP4	0.542556	3.77e-09
TAS1R1	0.542351	0.00489774
KIF15	0.542145	6.14e-05
C22orf24	0.542028	2.45e-06
CHRM4	0.541308	0.000688993
LEF1	0.54105	0.00100921
TBC1D14	0.539801	8.41e-07
HPRT1	0.539605	9.81e-11
HSD11B1	0.539555	0.00362283
TTK	0.539534	1.19e-05
LY6K	0.539383	0.000492772
LOC100130331	0.538978	0.000281105
RNF180	0.538934	7.52e-06
PSTK	0.538912	1.08e-09
ERMN	0.537802	0.000544237
GPR63	0.537772	2.77e-06
LRRC19	0.537427	0.00266765
ZBTB47	0.535036	1.5e-10
ANXA9	0.534578	4.19e-06
GPR35	0.534216	0.00490566
FAM108C1	0.533281	1.96e-09
KCNN4	0.533012	0.000295222
TNFRSF9	0.532707	0.00600303
FAM83G	0.532357	0.00180779
COL16A1	0.532058	0.00131053
MYH10	0.532029	3.54e-07
SOHLH2	0.530964	0.00961482
SMTNL1	0.530546	0.0023699
CYP27B1	0.52945	0.00250957
SGOL1	0.527929	2.68e-05
PRKCD	0.527643	6.66e-09
CPVL	0.527145	2.32e-06
B3GNT3	0.526512	0.00432041
PLK1	0.524957	8.53e-05
SLC22A14	0.52473	0.00846859
HSP90AB4P	0.524295	0.00749304
SIM2	0.524211	5.84e-06
MYCBPAP	0.523712	0.00219075
TM7SF2	0.523352	2.35e-05
COL6A3	0.522846	0.000590435
PRDM6	0.52252	4.24e-05
FLJ35024	0.521579	0.000154545
PRSS8	0.521096	0.000280024
FSD1	0.520684	0.00365789
AMIGO2	0.520652	4.2e-07
TSPYL5	0.52027	2.6e-07
KCNQ5	0.520126	0.000272685
SCUBE1	0.519894	0.0019666
FMOD	0.519538	0.00244007
WDR63	0.518691	0.00171228
DLGAP5	0.518417	0.000142442
B3GNT7	0.518341	6e-07
C1orf70	0.518039	0.000113269
P2RX6	0.518011	0.00303204
FAM46B	0.517187	0.00111956
CCDC109B	0.517128	2.26e-07
ST3GAL4	0.516357	1.51e-05
PGAM2	0.516357	0.00299797
NKAPL	0.515947	3.19e-07
ICA1	0.515913	1.99e-08
CABYR	0.515808	1.19e-06
FAHD2B	0.5157	0.000140842
GBP5	0.515683	0.00126166
CLIC3	0.515343	0.00172942
PDE3B	0.514984	1.97e-05
SKAP1	0.514886	1.37e-05
TUBA4B	0.5145	0.00960306
DNAJC12	0.514357	0.000808909
CCDC81	0.513798	0.000142858
TMEM119	0.513621	0.00173335
IGF1	0.51337	0.000290023
LOC389458	0.51327	0.00197258
GPR113	0.513094	8.33e-05
KCNQ1	0.512223	1.31e-05
PIAS2	0.511924	5.1e-15
SLC7A5	0.511538	0.00214405
TIMD4	0.511527	0.0010672
BMP4	0.511049	0.000128158
APOL1	0.510893	0.00141097
TRIM2	0.510462	2.9e-05
FBLN1	0.510275	0.000879514
GRM8	0.509986	0.00341596
ZCCHC12	0.509675	0.0020453
LRCH2	0.509516	2.13e-05
C1orf53	0.509261	0.000496814
TMEM116	0.508543	1.21e-07
PDCD1	0.50776	0.00721516
PDZD4	0.507554	0.00010434
TIPARP	0.507143	0.00139536
TRPC3	0.507106	0.00069379
CYP27C1	0.50656	0.0073592
LOC158696	0.50637	0.000309802
FOXP1	0.505199	6.93e-11
WFDC1	0.505187	0.000349275
UGT8	0.504232	0.00032706
ACOXL	0.503436	0.00686427
SLCO5A1	0.503293	0.00192082
SOCS1	0.503277	0.000230943
RICH2	0.503234	7.24e-05
CD38	0.503167	0.00271791
RAB27B	0.50299	0.00858495
TAS1R3	0.502971	0.00136161
NELL2	0.502515	0.00191123
SOX30	0.502405	0.00052432
NNT	0.502405	3.2e-06
MST4	0.502226	3.72e-06
LOC80054	0.502162	1.01e-05
HYDIN	0.50209	0.000353147
SLC10A5	0.502004	0.000249461
CDKN3	0.501737	5.68e-05
MYOZ3	0.501722	0.000707899
FAM174B	0.501243	5.5e-07
TRIM67	0.500542	0.00288163
PLCXD3	0.500388	0.00599304
LDHAL6A	0.50014	0.00537464
CLDN14	0.500105	0.000781765
UNC119	0.499234	3.68e-10
IPCEF1	0.498475	1.67e-06
RNF150	0.498289	0.00181058
ABHD11	0.498217	1.3e-08
HOXB5	0.498009	6.87e-05
THSD4	0.4979	0.000182479
GPSM1	0.497573	1.46e-06
LOC100131193	0.497362	1.06e-06
GLB1	0.496453	4.77e-10
PURG	0.496265	0.000105315
CAPN5	0.496218	3.39e-10
KIAA0114	0.494841	1.27e-07
CENPI	0.494791	0.000431794
KLF5	0.494426	0.000107591
NCRNA00092	0.49432	0.000171323
MATN3	0.493835	0.00362289
LRRC3	0.493548	0.000718754
PIGZ	0.493478	2.96e-06
HCN2	0.493281	0.00425449
C2orf89	0.492925	0.00702571
C22orf25	0.492155	8.26e-08
MAMSTR	0.491945	5.59e-05
CYTSB	0.491421	1.61e-09
CEP55	0.491313	7.75e-05
FGF13	0.49043	1.1e-05
CHRNA3	0.489672	0.00417329
FAM181B	0.489138	0.00542311
KANK4	0.488845	0.00103415
ACSS3	0.488828	0.00052432
POC1A	0.488785	6.58e-08
TBC1D1	0.488644	1.9e-08
TM6SF2	0.488055	0.00772431
GPR75	0.487846	1.52e-05
PLCG2	0.487614	2.51e-06
CCDC65	0.487371	9.7e-05
PARVB	0.486878	2.51e-06
CXCL9	0.486805	0.00396015
CA3	0.486683	0.0022145
FGF18	0.486307	0.00300124
MXRA5	0.485642	0.00342718
LRRC37A4	0.485115	1.07e-08
JMY	0.485105	4.65e-10
MINA	0.484881	1.67e-09
NSUN7	0.484848	0.00106333
C20orf118	0.483839	2.98e-05
MYO7B	0.483787	0.00399696
HMMR	0.483496	0.000214383
LOC100303728	0.483492	2.39e-06
NEXN	0.483185	5.59e-05
C3orf18	0.483016	6.71e-06
RELL2	0.482737	4.38e-05
MEIS3	0.482454	0.000163089
FLRT1	0.482419	0.00429304
CHST10	0.482304	1.58e-09
C1orf190	0.48212	0.000136429
TP63	0.481594	0.000416415
IRGM	0.481389	0.00887305
ALDH3B2	0.481282	0.000980338
PLAU	0.481177	0.000137766
AK1	0.481084	1.04e-06
HSPA2	0.480982	4.64e-05
ALB	0.480833	0.00643977
MYOCD	0.480754	0.00364955
GSTM5	0.479356	0.00928276
C13orf38	0.479028	0.00853065
MELK	0.47862	0.000156815
NXN	0.478351	1.74e-05
AMT	0.477989	2.53e-06
BEND4	0.477839	0.00428857
CD22	0.477112	0.00101428
ECM2	0.477082	4.37e-06
CHAF1B	0.474457	1.33e-06
HAPLN3	0.473981	6.4e-05
TRO	0.473948	0.000268786
GUCY2C	0.473743	0.00189597
LOC149837	0.473108	7.99e-06
PLAC2	0.472747	0.00312658
ZDHHC3	0.4723	1.6e-09
BMPER	0.472091	0.00684929
FZD2	0.471729	0.000307258
CDH20	0.470584	0.00800877
COL3A1	0.470412	0.00104991
LRFN3	0.470069	9.68e-09
C3orf52	0.469704	0.00263933
RGS4	0.469573	0.00206674
ADAMTSL5	0.469429	0.00430038
FLJ23867	0.469332	0.000980006
DACT1	0.469315	0.000415461
TP73	0.469302	0.00349525
SRPX	0.469054	0.00132679
SNPH	0.469023	4.76e-08
VWA5A	0.468626	1.28e-09
HSF2BP	0.468577	0.000151542
NANOS3	0.468508	0.00390974
SHCBP1	0.468484	0.000100333
NXPH4	0.468256	0.00341596
LOC646982	0.468246	0.00797778
PITPNM3	0.468068	3.64e-05
LARS2	0.467978	4.32e-09
SPATA9	0.467436	1.23e-05
RPPH1	0.467058	0.00963172
CAPG	0.466177	6.99e-06
ERMP1	0.466123	1.66e-08
ATP6V1C2	0.466088	3.95e-05
UTS2D	0.46581	0.0001152
SMARCD3	0.46575	2.52e-05
GDE1	0.465665	2.79e-11
GLT8D2	0.465631	0.000408551
ESR1	0.465456	1.08e-05
MYO10	0.465423	5.61e-06
PDE1A	0.465382	0.00400559
EPCAM	0.46488	0.00136342
CASZ1	0.464536	2.02e-07
CCDC113	0.46355	0.000867541
TRIM58	0.463255	0.000142563
SLC25A5	0.462247	2.51e-06
MUSTN1	0.461618	0.00330115
ARHGAP8	0.461489	0.00156283
C14orf72	0.46062	0.0077344
C6orf122	0.460371	0.00104
ORC6L	0.460027	5.99e-05
TSKU	0.459984	0.0045187
KCNJ12	0.459679	0.000345622
C9orf16	0.459243	3.37e-05
CDC20	0.458974	0.000703627
LOC654433	0.458954	0.00383342
ENPP1	0.458941	0.000488277
AMPD3	0.458556	4.33e-05
VAX2	0.458185	0.00974516
ST8SIA1	0.458165	0.0013597
ABCB4	0.457504	0.0045187
CENPE	0.457487	0.0004
SLC43A1	0.457476	2.08e-05
SPHK1	0.45741	0.00196349
ACTG2	0.456999	0.00577787
FHAD1	0.456576	0.00054251
C11orf82	0.456514	1.18e-05
KIF14	0.455561	0.000886845
CKAP2L	0.455048	0.000351218
ATP8A2	0.454926	0.00431968
ZMAT3	0.454847	8.44e-07
C1QTNF4	0.454185	0.00457489
OLFM2	0.454156	0.00261473
SLC27A4	0.453536	4.03e-09
KCNJ5	0.453006	0.00237411
AKR1C1	0.452609	0.00390974
EIF5A2	0.452253	1.62e-05
C6orf97	0.450713	3.88e-05
CCNJL	0.450711	8.22e-05
TNFRSF11A	0.450664	0.000903465
ADCK1	0.450601	5.37e-08
PDE8B	0.450108	0.00211292
RNF157	0.449922	0.000951861
SVEP1	0.449759	0.00501568
SYK	0.449594	5.02e-07
TACR1	0.44953	0.00609194
HPDL	0.449432	0.000118685
SDC1	0.448931	0.000906493
PEG3	0.448579	0.000101686
FBXL2	0.44848	1.32e-07
ENPP5	0.448297	0.000127853
SNCAIP	0.447487	0.000904428
FAM109B	0.447297	7.46e-09
C5orf25	0.447295	7.19e-07
TSGA10	0.447283	5.17e-07
ARNTL2	0.447107	0.00058728
GABARAPL3	0.446779	0.00488077
QPCT	0.446745	0.00852309
APOO	0.446176	3.27e-06
PTRH1	0.44611	7.21e-07
LGR6	0.444546	0.000891036
KIF18B	0.443974	0.00225196
DUSP4	0.443897	6.56e-05
CYBRD1	0.443713	2.44e-06
SFXN5	0.44369	8.65e-09
TMEM155	0.443684	0.00811645
CCDC42B	0.442503	0.00847504
RTN4R	0.442327	0.000193697
TTC39C	0.442193	3.55e-06
MMP23B	0.442039	0.00849357
NINJ2	0.441786	6.8e-05
OTOF	0.441074	0.00756313
CGNL1	0.440982	0.000740316
PPIC	0.440957	5.47e-08
PPP1R14A	0.440727	0.00276446
SYT1	0.440517	0.00939432
SHH	0.440297	0.00616254
APOL4	0.439974	0.000288278
SLC2A8	0.439962	3.23e-07
KRT86	0.439782	0.00584493
DLG2	0.439679	0.00119816
E2F8	0.439418	0.00292336
SAMD9L	0.439358	4.7e-06
CCL23	0.439155	0.00748424
ANLN	0.438914	0.00216976
TARP	0.43878	0.00288883
CACNA1D	0.438035	0.00278414
FMN1	0.437878	0.00469196
BEX4	0.437612	4.65e-07
ACSL5	0.437437	2.43e-07
PRKCA	0.436862	2.51e-06
CCNB2	0.436303	0.000596119
CENPA	0.436151	0.00294845
DBNDD1	0.435952	0.000136861
ASAP3	0.435806	1.13e-05
ITPR2	0.435753	1.95e-05
KLHL14	0.43488	0.00828702
PBX3	0.434213	1.55e-09
LOC645431	0.433648	0.00218227
TTC9	0.432777	9.85e-05
HTRA3	0.431704	0.00248225
SYNPO2	0.431555	0.0019877
MFSD3	0.429924	0.000191005
OBSL1	0.42929	5.81e-05
SECTM1	0.42853	0.000225673
NKX3-1	0.428136	3.67e-05
C17orf51	0.427973	5.65e-07
LPIN1	0.427907	2.57e-09
XKR6	0.427384	0.000577505
ATP1A2	0.427189	0.00946808
MOBKL1A	0.426351	1.49e-05
TFDP2	0.426058	8.1e-11
LGI2	0.425777	0.00165738
NUF2	0.425575	0.00218384
LPHN1	0.425503	4.28e-05
ALDH1A3	0.425291	0.00807862
ERCC6L	0.425081	0.000312609
FLJ13224	0.424995	0.000443449
DIAPH3	0.424907	0.000285435
RASL10B	0.424737	0.00182968
LMO4	0.424705	1.36e-11
MST1R	0.424381	0.00254217
LRRC46	0.424211	0.000792097
SLC25A15	0.424045	9.52e-06
PTPN3	0.423583	2.03e-05
PLA2R1	0.423568	0.000301156
SCARF2	0.42351	0.000474118
RARRES3	0.422897	0.000606158
SCTR	0.422526	0.00943474
RAB11FIP4	0.422428	8.27e-06
ECT2	0.422367	4.2e-06
TMEM8B	0.422033	2.03e-06
HOXC11	0.422007	0.00469568
PRKAR1B	0.421876	5.3e-08
LIMS3-LOC440895	0.421707	0.000923573
CD55	0.421535	3.87e-06
PPFIBP2	0.421492	4.32e-05
ZNF703	0.420297	0.00019386
DHH	0.420184	0.00479582
COL6A1	0.420006	6.84e-05
RYR3	0.419625	0.00352517
LYNX1	0.419579	0.000636045
ACSF2	0.41952	0.000589569
DENND1B	0.418986	0.000159476
CDC25C	0.418922	0.00666776
SGK2	0.41815	0.00239181
HSPH1	0.417781	4.73e-07
ASB16	0.416728	0.000756194
A1BG	0.416699	0.00140427
LTBP1	0.416426	0.00171946
SV2A	0.416264	0.000126272
FAM72A	0.416231	0.000903301
ASPN	0.415879	0.00831116
LOC100128292	0.415842	1.93e-05
CCNE1	0.415828	0.000273734
ZNF503	0.415747	2.98e-06
SLC20A1	0.415622	5.59e-07
NCALD	0.415031	4.11e-05
C9orf140	0.414814	0.000869714
SNTB1	0.41426	0.000528112
SLC4A5	0.413945	0.00175386
CORIN	0.413333	0.000234169
TEX2	0.412305	1.83e-08
MDFI	0.412151	0.00277497
UBE2S	0.412105	7.62e-05
INHBA	0.411752	0.00567723
CD82	0.411539	0.000927508
C10orf140	0.411521	0.00114728
C1QTNF7	0.411185	0.00673828
CTNNAL1	0.410516	1.8e-06
C12orf48	0.41044	2.14e-05
AQP3	0.410297	0.00134147
PTK7	0.410077	2.94e-05
MND1	0.40987	0.00105765
C7orf41	0.409061	6.13e-05
SCAMP5	0.408942	5.34e-05
MPV17L2	0.40884	3.97e-06
DBF4	0.408797	1.41e-06
MCF2L2	0.408436	0.000781584
CCNB1	0.408159	8.48e-05
FAM72D	0.407743	0.000415461
ASB2	0.407514	0.00469824
RAB3A	0.40748	0.000139171
KIF23	0.407186	0.000583935
CD9	0.40704	0.000182347
ATP8B4	0.406478	0.000391199
CKS2	0.405924	0.00035779
CACNB2	0.40505	0.000880713
ADAMTS8	0.404153	0.00256689
SHROOM2	0.403935	9.16e-06
RGL3	0.403692	0.0022563
TLCD1	0.403386	0.00359649
GP5	0.402736	0.0023699
RBP1	0.402218	0.000698407
C5	0.402193	7.39e-05
DUSP2	0.402149	0.00558044
BUB1	0.402069	0.00324713
THEM5	0.402018	0.00607702
CA13	0.401954	6.51e-07
MEI1	0.401488	0.00815168
PARP3	0.401417	5.48e-09
MAP6	0.40138	0.00160826
PPP1R12B	0.400382	7.64e-05
ZNF714	0.400265	5e-05
APOL2	0.39999	0.000113527
ZNF660	0.399936	1.67e-05
PGM5	0.399649	0.000466191
GRAMD1C	0.399509	0.000268786
AKR1C2	0.398363	0.00830049
C1orf226	0.397912	0.00511038
TBKBP1	0.397766	4.12e-07
PABPC5	0.397306	0.000442867
DHCR7	0.397182	4.16e-05
COL6A2	0.397091	0.000864954
SLC31A1	0.396649	4.08e-09
AKAP5	0.396497	0.000555585
GSTM3	0.395883	0.000850593
ZNF474	0.395766	0.00576173
CLDN3	0.395195	0.00628805
TPX2	0.395071	0.00180331
NEK10	0.394891	0.00716105
TAGLN	0.394692	0.00408252
PFKM	0.394632	7.06e-06
C19orf73	0.39463	0.00200169
UBL3	0.394455	2.55e-05
TPBG	0.394182	4.24e-06
ATP6V1H	0.394182	5.74e-08
ATP6V0B	0.393561	8.56e-06
MKI67	0.393277	0.00139982
[truncated: 1,795 more rows]

## Sheet: Upregulated_GO_BP
GO (BP) terms	Description	# genes	p-value	Genes
GO:0006811	ion transport (BP)	151	1.11487e-33	SCNN1G,CLCN7,KCNIP1,P2RX1,ATP6V0A2,SLC8A3,ANO5,SLC9A1,SLC34A2,RACGAP1,SLC6A6,CACNB2,GRID1,CLCNKB,KCNE1,ATP5B,SLC38A7,GRIK5,ATP6V1D,ATP6V1B1,FXN,SLC16A10,SLC15A1,P2RX6,SLC24A3,SLC39A3,KCNJ13,NIPAL4,KCNJ12,SLC7A8,TRPV6,CHRNA5,GABRA2,SLC43A1,CLDN16,KCNJ5,KCNN4,KCNQ1,KCNS1,SLC13A2,SLC26A6,KCNS2,BSPRY,SLC38A8,KCNQ5,SCNN1B,KCNK12,SLC9A4,SLC4A9,NIPAL1,CACNA1B,RYR3,SCN2B,GLRB,KCNH3,KCNG3,GRIN3A,CLCNKA,SL…
GO:0055085	transmembrane transport (BP)	148	3.86567e-25	SLC27A4,CLCN7,TMCO3,SLC25A39,ATP6V0A2,SLC8A3,SLC9A1,SLC34A2,SLC6A6,CLCNKB,SLC22A1,ATP2B3,SLC16A7,ATP6V1D,AQP5,SLC25A4,ATP6V1B1,SLC16A10,SLC29A2,SLC15A1,SLC24A3,ATP1A3,SLC39A3,MFSD7,SLC7A8,TRPV6,ATP4B,GABRA2,SLC43A1,RHAG,ATP2C2,NUP210,MFSD1,KCNQ1,KCNS1,SLC13A2,SLC26A6,SLC2A12,KCNS2,PRKACA,KCNQ5,ADCY1,SLC13A3,SLC30A10,ALB,SLC9A4,SLC4A9,CACNA1B,RYR3,GLRB,KCNH3,APOA1,SLC9A10,KCNG3,ATP6V0D1,CLCNKA,SLC…
GO:0006810	transport (BP)	134	2.90676e-20	SLC27A4,CLCN7,SLC25A39,P2RX1,NDUFV1,SLC35C2,SYN1,UQCRH,SLC6A6,CACNB2,CLCNKB,ATP2B3,CYB5B,NCBP1,OSBPL2,SLC25A3,APOO,CYB561D2,ATP5B,TRIM72,HBD,DYNC1LI1,RHOBTB3,SLC25A4,NDUFA6,SORT1,SLC29A2,SLC15A1,THOC3,P2RX6,PACSIN2,SLC7A4,DDX25,UQCRC2,SLC7A8,UQCRFS1,CHRNA5,MCART1,FDX1,HBG2,LCN10,SERPINA5,SLC13A2,CNGB3,RAB11FIP4,GPR172B,G3BP2,SIGMAR1,TTPA,VCP,ALB,DIRC2,UQCRC1,CACNA1B,SLC35F4,HBG1,GJA3,FA2H,DYNLL2,…
GO:0007165	signal transduction (BP)	207	8.16223e-19	KCNIP1,P2RX1,BAI1,RASGRF1,NPR2,DTNA,RASL11B,BCR,PRKAB1,ODZ3,RACGAP1,ASB2,WISP2,RPS6KA6,S100A6,TNFRSF11A,CRHBP,FGF13,FGF9,ANGPTL7,EDARADD,RHPN1,LRRN2,PRKRIR,GDNF,CEACAM6,DIRAS3,UNC13B,GPSM2,KIF13B,RTKN2,CASKIN1,MPP2,OCRL,P2RX6,EPO,ZDHHC13,ARAP1,PPIC,VIPR2,MST1R,LGALS3BP,RGL3,CD38,CHRNA5,ARHGAP39,CCL26,BAIAP2,AMFR,ARRDC4,PPP1R12B,CNGB3,TG,MYO10,SMPD1,HSP90AA1,ANGPTL3,MFAP4,RASL10B,ANGPTL1,GTPBP1,CH…
GO:0007268	synaptic transmission (BP)	94	5.35385e-17	GAD1,KCNIP1,RASGRF1,DTNA,SYN1,CACNB2,RPS6KA6,KIF5A,GNB3,GRM7,DLGAP1,GRIK5,HTR2C,NCALD,GIPC1,HOMER1,UNC13C,KCNJ12,MBP,CHRNA5,GABRA2,SYT1,KCNJ5,KCNN4,KCNQ1,KCNS1,PPYR1,KCNS2,TAC1,GLS2,GRM1,KCNQ5,ADCY1,AMPH,GRM2,CACNA1B,CHRM4,SCN2B,CALM2,GLRB,GNG4,KCNH3,KCNG3,KCNJ10,KCNK17,GRIA1,NPTX1,RAB3A,KCNH2,GRIN1,KCNJ11,KCNAB2,HTR3A,CACNG4,PCDH8,CAMK2A,SCN1B,RAF1,HAP1,CAMK2B,GRIK1,DNAJC5,GRIA3,GJD2,KCNK6,CHRNA…
GO:0006508	proteolysis (BP)	112	1.93254e-14	PSEN1,TMPRSS4,C2,KLK3,DPP3,TPSG1,CASP6,PRSS45,CPA4,DPEP3,HGFAC,XPNPEP2,F7,APEH,PRSS8,CPXM2,FBXL2,UQCRC2,CPXM1,DHH,NAALADL1,PYDC1,CAPN1,ABHD5,PREP,KLK6,DPP6,KLK2,USP38,PSMD6,USP47,AGTPBP1,UQCRC1,ADAM12,TLL2,MMP17,LRP8,CTSA,LONP2,CPVL,TMPRSS13,CPA2,GAS6,ADAMTS20,ECEL1,ADAM32,CORIN,UBA3,LTF,BRCC3,PAPPA2,USP4,WFDC2,MMP23B,CAPN5,USP11,PSMD14,SCPEP1,SCRN1,ERMP1,ADAMTS8,FAP,RHBDF1,MMP2,FBXW2,LGMN,ADAMTS…
GO:0007155	cell adhesion (BP)	107	1.15499e-11	PVRL2,BAI1,PCDH7,PIP5K1C,NINJ2,NELL1,THBS4,WISP2,L1CAM,SCARF2,FREM1,PCDHB1,LRRN2,LEF1,PRPH2,PCDHA12,TMEM8B,DCBLD2,CTNNAL1,LY6D,COL7A1,AMBP,OLFM4,TRO,CPXM2,PGM5,CADM1,HAPLN3,LGALS3BP,CPXM1,SVEP1,TMEM8A,FLRT1,EMILIN1,COL6A3,MFAP4,MEGF10,PVRL4,CDH15,PCDH20,NCAM2,ADAM12,CNTN3,FLRT2,CHST4,SRPX,COL4A6,FBLN7,LRFN3,KAL1,F8,EGFL6,PKP3,CTNND2,PCDH8,CD9,COL24A1,AMIGO2,RHOA,CNTN6,CDH19,CDH1,CNTN1,KIRREL2,COL…
GO:0007596	blood coagulation (BP)	92	4.47346e-11	P2RX1,ZFPM1,SLC8A3,THPO,RACGAP1,SCUBE1,L1CAM,KIF5A,ATP2B3,CD59,VPS45,AK3,SYK,HBD,KIF23,F7,RAB27A,SCG3,SLC7A8,PDE6G,HRG,ANXA8,CFL1,HBG2,C9,GATA4,C4BPB,PRKACA,SERPINC1,ALB,SERPIND1,LRP8,CALM2,IRF2,HBG1,APOA1,KLC2,GAS6,KIF11,FGG,PRKCD,LEFTY2,F8,CDK2,PRKAR2B,PLA2G4A,RASGRP1,CD9,VAV2,ITPR2,RAF1,RHOA,CENPE,GRB14,PDE1A,KIF4A,DGKG,PDE3B,RAD51C,TGFB3,PLCG2,PLAU,PROZ,GNAS,KDM1A,WDR1,CD47,GP5,KCNMB4,SLC7A5,…
GO:0007275	multicellular organismal development (BP)	154	6.04346e-11	ISLR2,MICALCL,DCAF7,HEMGN,THPO,FHL1,DKK2,PAX5,PITX1,PAQR8,L1CAM,VANGL2,CCBP2,TNFRSF11A,HOXA1,EHF,EDARADD,FREM1,PRTG,LMX1B,SHROOM2,C1orf9,KIF26B,PLAC1,SORT1,DDX25,C15orf2,CXCL17,LEFTY1,NGFRAP1,CADM1,MST1R,FZD7,DACT1,WNT7A,SLIT2,ELAVL1,RORB,GLDN,SHISA3,NANOS3,HOXB9,ARX,EREG,ATR,NTNG1,PAX9,NXN,DMRT3,TLL2,DMBX1,BARX1,UNC5D,PROX1,NKX6-1,SLC9A10,STRBP,WNT7B,TNFRSF17,PAK3,DBN1,ALX1,LEFTY2,GPSM1,HOXB6,GR…
GO:0006915	apoptotic process (BP)	107	6.57831e-10	CLSPN,ZMAT3,PSEN1,RASGRF1,ACTC1,BLCAP,DNASE1,SH3KBP1,CECR2,RABEP1,SATB1,CASP6,PAK6,PSMA5,TP73,BUB1,PSME3,BCL2L11,SHF,OCLN,NGFRAP1,CADM1,CIAPIN1,TIAM2,DSP,TOX3,H1F0,ZDHHC16,SPTAN1,PDCD6IP,PSMD6,MRPS30,TP53AIP1,UNC5D,ABR,DYNLL2,NME6,PRKCD,DAPL1,PDCD1,UBE2D4,FGD1,C8orf4,DNM1L,BCL2L12,GHITM,PSME4,PSMD14,PAWR,ARHGEF3,VAV2,RAF1,STK24,MAGI3,NTN1,SCN2A,HTT,ADRB1,TP63,CDH1,SFN,MELK,UBQLN1,FAIM2,TNS4,LGALS…
GO:0006814	sodium ion transport (BP)	37	3.09689e-09	SCNN1G,SLC8A3,SLC9A1,SLC34A2,SLC38A7,NEDD4L,SLC24A3,ATP1A3,ATP4B,SLC13A2,SLC38A8,SCNN1B,SLC13A3,SLC9A4,SCN2B,SLC9A10,SLC24A2,SLC20A1,SCN1B,SCN2A,SLC10A5,SCNN1A,SLC38A9,ATP1A2,SLC38A3,SLC34A1,SLC9A2,SCN5A,SLC12A3,SCN7A,SLC4A5,SLC8A2,SLC4A11,SLC38A4,ACCN2,NDUFA9,SLC9A11
GO:0042493	response to drug (BP)	65	5.35972e-09	GAD1,OXCT1,ACTC1,SLC9A1,DRD2,SLC6A4,HTR2C,FXN,HMGCS2,ALDH1A3,ATP1A3,IFNG,PRSS8,SFRP1,HMBS,UQCRFS1,CD38,ABP1,CYP11A1,MLH1,GATA4,SMPD1,SOCS1,GAL,BAG1,ADCY1,USP47,HSD11B2,NKX6-1,CCNB1,ACACA,CENPF,LHCGR,KCNJ11,CCNE1,BDH1,CPS1,HADH,SEMA3C,BCHE,CDH1,CAPN3,CYP19A1,TOP2A,CHRNA3,CTPS,CCL5,HTR2A,HCN2,ERBB4,ATP1A1,GNAS,BAK1,OXTR,ANXA1,NPPC,AACS,HTR2B,WFDC1,IGFBP2,CST3,IL6,ABCB4,SMTNL1,CFTR
GO:0007186	G-protein coupled receptor signaling pathway (BP)	71	6.25908e-09	BAI1,C5,CCBP2,GNB3,LPHN1,GRM7,GPSM2,HTR2C,GPR75,SORT1,GIPC1,TPRA1,PYY,NPB,VIPR2,MCHR1,NPFFR2,GRM8,XCR1,PPYR1,GRM1,GPR115,GPR110,GRM2,HTR4,GPR113,CCRL1,CALM2,OR7C1,APOA1,GPR128,RGS11,GPR35,BDKRB2,CCR9,GNB5,LHCGR,APLP2,GPR161,BAI3,DEFB1,LPAR1,GPR112,GPR173,GPR68,SCTR,ADRA1D,ATRNL1,NPW,PTGFR,GNAS,CHRM1,CCKBR,GPRC5A,PTGER1,CXCL9,FSHR,CCL23,OXTR,GNA11,MRGPRF,GPR111,GPR143,APOC3,HTR2B,BCAR1,ADRA2A,TAS1…
GO:0007411	axon guidance (BP)	65	1.0559e-08	COL2A1,PIP5K1C,CACNB2,RPS6KA6,L1CAM,GDNF,MYH10,SLIT2,CFL1,ARHGAP39,COL6A3,MYO10,HSP90AA1,ARX,SPTAN1,SPTBN2,EXT1,UNC5D,ARTN,CACNA1I,MAP2K1,ST8SIA2,KAL1,VAV2,SCN1B,RAF1,RHOA,NTN1,SEMA3E,CNTN6,PLXNA1,KIF4A,CNTN1,CLTA,EPHB2,CACNB4,COL6A2,YWHAB,PVRL1,CACNB3,MYL6,PLXNA4,GSK3B,AP2B1,CHL1,NRXN1,TRPC3,TUBB3,CSNK2A2,SEMA7A,PITPNA,BMP7,GAS1,CACNA1D,SHH,RANBP9,LHX2,EPHA5,COL6A1,LIMK1,SH3GL2,COL5A1,C1orf187,D…
GO:0051301	cell division (BP)	62	1.12851e-08	CDC20,MAPRE1,DSN1,CCNO,ARL8B,BUB1,DYNC1LI1,CDCA7,ERCC6L,CDC25B,ANXA11,RNF8,SKA1,VRK1,MAP9,UBE2S,CDC25C,PDCD6IP,MAD2L1,CASC5,CENPO,NCAPD2,PTTG1,KIF11,CCNB1,HAUS6,ACTR8,CENPF,CEP63,NEK2,ZWILCH,CCNA2,CDK2,CDC25A,FAM83D,FSD1,CCNE1,CCNK,RHOA,NUF2,CENPE,RUVBL1,USP9X,CCNB2,NCAPD3,NCAPH,ECT2,CKS2,PPP2R2D,KIAA0174,CCNA1,TPX2,CDCA8,AURKA,BUB1B,BCAR1,SGOL1,UBE2C,CEP55,DYNLT3,CDCA5,MAPRE3
GO:0007067	mitosis (BP)	47	1.15964e-08	DYNC1LI1,KIF23,CDC25B,RNF8,SKA1,VRK1,TUBB2B,MAP9,PLK1,MAD2L1,NCAPD2,PTTG1,TUBB2A,KIF11,HAUS6,MAP2K1,ACTR8,CEP63,NEK2,CCNA2,CDK2,CDC25A,FAM83D,FSD1,CCNK,KIF18B,NUF2,RUVBL1,USP9X,CCNB2,NCAPD3,NCAPH,PPP2R2D,CLTCL1,CCNA1,TPX2,AURKA,AURKC,BUB1B,ANLN,KIF15,PBRM1,UBE2C,CEP55,DYNLT3,CDCA5,MAPRE3
GO:0008284	positive regulation of cell proliferation (BP)	72	1.57751e-08	CDC20,AKIRIN2,THPO,TNFRSF11A,FGF9,LEF1,TFAP2B,RTKN2,UBE2A,TTK,FXN,EPO,EPCAM,SFRP1,CDC25B,MST1R,ALDH1A2,SRPK2,CAPN1,EREG,HTR4,ZNF703,MYOCD,PROX1,WNT7B,FGFBP1,LEP,EIF5A2,WDR77,FOXM1,CDK2,CSF3,PLA2G4A,ST8SIA1,REG1A,KLF5,NTN1,PDCD10,TSPAN31,FGF7,ADRA1D,FGF18,IL12RB2,SPHK2,HTR2A,TRPM4,TGFBR1,ERBB4,EPHA1,CHRM1,CD47,CCKBR,PBX1,IL31RA,TSPYL5,WNT2,KIT,BNC1,PDGFRA,RAB25,IL11,HTR2B,IGF1,OSR2,CLEC11A,SHH,NKX…
GO:0015991	ATP hydrolysis coupled proton transport (BP)	17	4.64615e-08	ATP6V0A2,ATP5B,ATP6V1D,ATP6V1B1,ATP6V0D1,ZER1,ATP6V0C,ATP5G3,ATP6V1C2,ATP6V1A,ATP6V1H,ATP1A2,ATP6V0E2,ATP6V1E1,ATP6V0E1,ATP5A1,ATP6V0B
GO:0006812	cation transport (BP)	27	8.57485e-08	TMCO3,P2RX1,SLC9A1,ATP2B3,P2RX6,SLC24A3,P2RX2,ATP2C2,CNGB3,SLC9A4,SLC9A10,SLC7A3,GRIN1,ATP8B2,CHRNA3,ATP1A2,HCN2,SLC9A2,ATP9A,HCN4,ATP10B,ATP8A2,CHRNA6,ATP10D,ATP8B4,ATP2B1,SLC9A11
GO:0000278	mitotic cell cycle (BP)	62	1.0881e-07	CDC20,MAPRE1,CENPI,DSN1,CENPP,PSMA5,BUB1,PSME3,KIF23,CEP78,ERCC6L,CDC25B,SKA1,AURKB,POLA2,UBE2D1,MCM2,PLK1,HSP90AA1,CDC25C,PRKACA,MAD2L1,CASC5,PSMD6,CENPO,MCM8,PTTG1,TUBB2C,CCNB1,CENPF,CEP63,NEK2,ZWILCH,CSNK1D,CCNA2,CDK2,CDC25A,PRKAR2B,CCNE1,PSME4,PSMD14,PLK4,PRDM5,RRM2,KIF18B,NUF2,CENPE,SEC13,DBF4,CCNB2,GORASP1,PSMD1,CCNA1,CENPA,TSGA14,CDCA8,RANGAP1,AURKA,GINS4,BUB1B,SGOL1,UBE2C
GO:0006813	potassium ion transport (BP)	40	1.25589e-07	KCNIP1,KCNE1,KCTD12,SLC24A3,ATP1A3,KCNJ13,KCNJ12,ATP4B,KCNJ5,KCNN4,KCNQ1,KCNS1,KCNS2,KCNQ5,KCNK12,KCNH3,KCNG3,KCNJ10,KCNK17,KCNH2,KCNJ11,SLC24A2,KCNAB2,CDK2,KCNH1,KCNK6,SLC12A8,ATP1A2,KCTD1,HCN2,ATP1A1,KCNMB4,KCNQ4,KCNJ1,HCN4,KCNA1,KCND3,KCNJ4,KCNK15,KCNG1
GO:0030154	cell differentiation (BP)	90	1.44208e-07	CDC20,MICALCL,HEMGN,FHL1,SLC9A1,PAX5,RACGAP1,PAQR8,L1CAM,EDARADD,ZIC3,SORT1,CAV3,DDX25,C15orf2,CXCL17,CADM1,SLIT2,SRPK2,GLDN,NANOS3,ABHD5,CAPRIN1,SUV39H2,ARX,EREG,NTNG1,NXN,DMRT3,TLL2,NR2C2,HIF1A,INHA,SLC9A10,STRBP,DBN1,GPSM1,DAPL1,SIM2,DAB1,INSM1,CENPF,EGFL6,PAPPA2,LECT1,NDRG4,INHBA,PSME4,SPATA9,CHRDL1,RASGRP1,TAF7L,SOX15,RHOA,CAMK2B,SEMA3E,MAL,DLL3,FOXA3,C10orf27,CSPG5,MYCBPAP,CCIN,ECT2,MECOM,G…
GO:0007399	nervous system development (BP)	75	2.9302e-07	CDC20,ISLR2,NINJ2,NELL1,THBS4,PAX5,L1CAM,FGF13,HOXA1,APBA2,NEURL,TFAP2B,GDNF,SMARCC1,SLIT2,GLDN,SIGMAR1,SMPD1,ARX,GAL,NTNG1,SMARCD3,SCN2B,CNTN3,GLRB,NR2C2,INHA,SMARCA4,DBN1,GPSM1,MPPED2,SIM2,GFRA3,DAB1,ST8SIA2,PDPN,RET,FNBP1,INHBA,CHRDL1,CAMK2B,SEMA3E,SCN2A,GRIK1,RAB23,FRMD7,CHRNA3,EPHB2,CSPG5,ECT2,SDCBP2,GPM6B,LRCH4,ERBB4,CHRM1,PLXNA4,GSK3B,CHL1,MDK,SLC7A5,OLFM1,RAB5A,SEMA7A,SIM1,WNT8B,GREM1,NDP…
GO:0006879	cellular iron ion homeostasis (BP)	23	3.02709e-07	ATP6V0A2,ATP6V1D,ATP6V1B1,FXN,HIF1A,ATP6V0D1,HP,LTF,ATP6V0C,SCARA5,ALAS2,ATP6V1C2,ATP6V1A,ATP6V1H,ATP6V0E2,ATP6V1E1,MFI2,ATP6V0E1,NDFIP1,ATP6V1G1,CYBRD1,ATP6V0B,TF
GO:0000087	M phase of mitotic cell cycle (BP)	29	3.06255e-07	CDC20,MAPRE1,CENPI,DSN1,CENPP,BUB1,KIF23,ERCC6L,CDC25B,SKA1,AURKB,PLK1,CDC25C,MAD2L1,CASC5,CENPO,CENPF,ZWILCH,CDC25A,DLGAP5,NUF2,CENPE,SEC13,GORASP1,CENPA,CDCA8,RANGAP1,BUB1B,SGOL1
GO:0007049	cell cycle (BP)	78	3.16736e-07	ESCO2,CLSPN,CDC20,BLCAP,TRNP1,RACGAP1,CCNO,ARL8B,CHAF1B,TP73,DYNC1LI1,ANXA11,RNF8,AURKB,VRK1,MCM2,MLH1,CHAF1A,MAP9,UBE2S,SUV39H2,ATR,MKI67,FANCD2,PRR5,PDCD6IP,HJURP,NCAPD2,GSG2,KIF11,HAUS6,ACTR8,PDPN,CDKN3,EGFL6,FOXM1,CDK2,FAM83D,FSD1,TFDP2,CCNK,RHOA,MAPK4,DLGAP5,SMC1B,RUVBL1,MELK,USP9X,NCAPD3,NCAPH,ECT2,TMPRSS11A,CKS2,PPP2R2D,KIAA0174,STRADA,TPX2,TUSC2,C11orf82,GAK,E2F8,ANXA1,MRPL41,AURKA,AURKC,…
GO:0015992	proton transport (BP)	20	4.76818e-07	SLC9A1,ATP5B,ATP6V1D,ATP6V1B1,ATP4B,NNT,ATP6V0D1,ATP6V0C,ATP6V1C2,ATP6V1A,ATP6V1H,SLC36A2,ATP6V1E1,SLC9A2,ATP6V0E1,ATP5A1,ATP6V1G1,SLC4A11,UCP1,ATP6V0B
GO:0007264	small GTPase mediated signal transduction (BP)	61	5.89855e-07	RASGRF1,RAB31,RASL11B,PTPLAD1,BCR,RACGAP1,ARL8B,DIRAS3,RHOBTB3,OCRL,RAB27A,ARAP1,ARHGAP39,TIAM2,RAB40B,ARF4,G3BP2,RAB5C,ARL9,RASL10B,ARHGDIG,RAB15,RAP2B,RHEB,ABR,RAB27B,MAP2K1,RAB40AL,RAB3A,RAB40A,FGD1,ARHGAP8,ARHGEF3,VAV2,RAF1,RHOF,RHOA,RAB14,RAB23,ARL14,ECT2,RAB7A,YWHAB,ARL4D,RAB43,RAB5A,RHOQ,RAB39B,ARHGEF4,RAB25,RAB26,RAB6B,CHN2,RALGPS1,SRGAP3,DIRAS1,ARHGAP6,RAB3B,NKIRAS1,ARF6,RHOBTB2
GO:0008286	insulin receptor signaling pathway (BP)	35	1.72329e-06	ATP6V0A2,PRKAB1,FGF9,ATP6V1D,ATP6V1B1,SMARCC1,BAIAP2,CAB39,RPTOR,SHC3,RHEB,ATP6V0D1,MAP2K1,ATP6V0C,SLC2A8,RAF1,ATP6V1C2,PDE3B,ATP6V1A,ATP6V1H,FGF7,FGF18,ATP6V0E2,CAB39L,ATP6V1E1,STRADA,YWHAB,ATP6V0E1,RHOQ,PRKAG2,ATP6V1G1,BCAR1,SHC2,ATP6V0B,IRS2
GO:0008152	metabolic process (BP)	60	2.27336e-06	OXCT1,NAT8L,INSIG1,ZDHHC13,B3GAT1,PDHX,CD38,PNPLA8,UGT2A1,SMPD1,MAN1C1,UGT3A2,GSTM3,GSTM5,PLA2G4F,MMP17,NAA50,PNPLA5,NEU4,ECEL1,PARG,LTF,CES1,PLA2G12A,LYG2,BDH1,PLA2G4A,AADAC,KLC3,FAP,PDHA1,MMP2,BCHE,UPP1,ST6GAL1,GPAM,C20orf7,UCHL1,ST8SIA5,GBGT1,PAPPA,NAA30,AGK,METTL8,CPN1,LPCAT2,GALK1,PROC,LAP3,AGPAT2,COQ3,TTL,ELMO2,MMP12,UGP2,NAT1,CHST10,UGT8,HPRT1,NAT2
GO:0008584	male gonad development (BP)	23	2.33714e-06	NR0B1,FGF9,BCL2L11,SFRP1,GATA4,TFAP2C,INHA,LHCGR,SOX8,INHBA,SOX15,WT1,CYP19A1,LHX9,WNT4,FSHR,DMRT1,KIT,ZFP42,CST3,BIK,LHB,GATA3
GO:0006486	protein glycosylation (BP)	23	2.33714e-06	PSEN1,ST3GAL4,ALG3,STT3B,B3GNT3,ST6GALNAC6,ST8SIA2,ST8SIA1,ST3GAL1,ST6GAL1,ST6GALNAC4,ST8SIA5,B3GNT7,B3GALT4,ST8SIA3,ST3GAL6,B3GNT8,TSPAN8,RPN1,B3GALNT2,LARGE,ST6GALNAC5,FUT2
GO:0008285	negative regulation of cell proliferation (BP)	63	2.70132e-06	BAI1,SCIN,WISP2,DRD2,TFAP2B,PRKRIR,DLEC1,SFRP1,ALDH1A2,EREG,GAL,BMP4,CYP27B1,MYOCD,PROX1,CUL2,MAP2K1,DHRS2,IGFBP6,FGFBP1,CDKN3,PTGES,WDR77,INHBA,TNFRSF9,CD9,PAWR,LEPREL2,RAF1,ADAMTS8,IRF6,SFN,WT1,FOXA3,SPEG,TGFB3,OVOL2,TAX1BP3,AXIN2,NOX4,ERBB4,TFAP2A,MYO16,BAK1,GPNMB,RXRA,CCL23,PODN,TIMP2,NPPC,HMGA1,E2F7,ATP8A2,IGF1,UMOD,PBRM1,BAP1,NKX3-1,IL6,PTPRJ,RARRES3,WNK2,GATA3
GO:0055114	oxidation-reduction process (BP)	48	3.90019e-06	NDUFV1,UQCRH,HCCS,YPEL5,FXN,ACOXL,CYP2C9,CYP2C19,ACOX1,PGD,UQCRFS1,ABP1,CYP11A1,CYP26C1,UQCRC1,SDR42E1,NNT,MDH1,FMO5,DHRS2,CDO1,ENOX2,NDOR1,PTGIS,CYP1A2,DUOX2,DIO1,PDHA1,GPD1L,DUOX1,IMPDH1,CYP19A1,SCD5,ACAD8,NOX4,KDM5B,KDM1A,MTHFD1L,DHCR7,MOXD1,HSD17B6,CYB5R2,AKR1D1,IYD,TM7SF2,LOXL1,OGFOD1,NDUFA9
GO:0006629	lipid metabolic process (BP)	49	4.24218e-06	SC5DL,SLC27A4,ATP5B,ADIPOR2,OCRL,TPRA1,PLCD1,ACOX1,PNPLA8,ABHD5,ACSBG1,BAAT,FADS6,TTPA,PRKACA,ALB,LRP8,APOA1,SFTPB,ACSL4,PNPLA5,LRP10,THRSP,ACACA,LEP,PTGIS,CEL,ST8SIA1,GDE1,PLCD4,PON1,ALDH3B2,PLTP,ALOX15,ACAD8,LCN12,PTGDS,ATP5A1,ANXA1,PITPNA,APOC3,AACS,APOL4,ACSF2,LIPH,SDC1,ACSF3,APOL2,ABCB4
GO:0006936	muscle contraction (BP)	27	5.25624e-06	HSBP1,KCNE1,P2RX6,KCNJ12,KCNQ1,MYH2,CKMT2,CALM2,LMOD1,TPM4,MYH4,SNTB1,KCNH2,ACTG2,FKBP1B,MYH7,DES,MYH8,SLMAP,TRDN,HCN2,MYL6,GALR2,OXTR,HCN4,SCN7A,ACTA1
GO:0034220	ion transmembrane transport (BP)	27	6.48766e-06	ATP2B3,ATP6V1B1,ATP1A3,ZDHHC13,ATP4B,GABRA2,ATP2C2,SLC26A6,CNGB3,GLRB,ATP6V0D1,SLC7A3,HTR3A,ATP8B2,ATP6V1C2,SLC4A3,CHRNA3,ATP1A2,SLC36A2,ATP1A1,ATP5A1,ATP6V1G1,CLCA2,CHRNA6,ATP10D,ATP2B1,SLC26A3
GO:0008283	cell proliferation (BP)	58	6.66456e-06	RASGRF1,MAPRE1,THPO,EHF,LMX1B,SYK,BUB1,SLC29A2,PYY,INSIG1,REG1B,BCAT1,AURKB,MYH10,PLK1,CDC25C,MKI67,CHRM4,IRF2,NKX6-1,GAS6,TNFRSF17,TACSTD2,CENPF,PDPN,CDC25A,UBE2L3,RAF1,RHBDF1,DLGAP5,STIL,SFN,MELK,UCHL1,SERPINF1,LHX9,ADRA1D,PDXK,CKS2,SPHK2,REG3A,PAK7,ERBB4,TPX2,TUSC2,CHRM1,CCKBR,E2F8,LTK,FRAT2,BUB1B,NPY,MPL,NDP,KIF15,BCAR1,DUSP22,TRAIP
GO:0033572	transferrin transport (BP)	14	7.35803e-06	ATP6V0A2,ATP6V1D,ATP6V1B1,ATP6V0D1,ATP6V0C,ATP6V1C2,ATP6V1A,ATP6V1H,ATP6V0E2,ATP6V1E1,ATP6V0E1,ATP6V1G1,ATP6V0B,TF
GO:0001822	kidney development (BP)	23	1.05081e-05	LEF1,TFAP2B,TP73,BCL2L11,HMGCS2,ALDH1A3,WFS1,ALDH1A2,BMP4,PYGO1,PROX1,OVOL1,TIPARP,WT1,STRA6,SERPINF1,WNT4,SIX1,DCN,TGFBR1,TFAP2A,LHX1,GATA3
GO:0007267	cell-cell signaling (BP)	48	1.09836e-05	SH3KBP1,WISP2,TNFRSF11A,FGF13,FGF9,CEACAM6,DLGAP1,PYY,VIPR2,FZD2,DHH,CCL26,GATA4,TFAP2C,TAC1,EREG,BARX1,CHST4,GJA3,INHA,WNT7B,CCL21,FGFBP1,DLGAP2,INHBA,GDF5,PCDH8,DLGAP5,CCL18,PGR,WNT4,ADRA1D,FGF18,DLGAP3,CCL5,HCN2,TUSC2,CXCL9,WNT2,CCL23,WISP3,IL11,GREM1,NDP,CCL13,SHH,LHB,LHX1
GO:0035556	intracellular signal transduction (BP)	56	1.23482e-05	PSEN1,NPR2,ASB2,STAC2,SYK,UNC13B,GUCY2C,UNC13C,PLCD1,ARFGEF2,PLEKHM1,TIAM2,SHC3,CORO2A,SOCS1,ADCY1,GCOM1,ABR,RGS11,PRKCD,ECEL1,SPHK1,PLCXD3,ASB5,LEP,ASB9,MTMR8,PRKAR2B,ARHGEF3,VAV2,RAF1,ASB4,MAGI3,PLCD4,ASB16,SPSB4,GRB14,TMPRSS6,DGKG,STAC,ECT2,SDCBP2,PLCG2,CAPS,GSK3B,PRKCA,DMRT1,PPP1R1B,ARHGEF4,FMN2,CHN2,RALGPS1,SHC2,TREM1,STMN2,ASB11
GO:0007420	brain development (BP)	39	1.24092e-05	OXCT1,BCR,LPHN1,LEF1,SLC6A4,SHROOM2,HMGCS2,SFRP1,CADM1,FZD2,MYH10,FZD7,ARF4,CA10,EXT1,DMBX1,SMARCA1,ABR,PROX1,ATP6V0D1,ALX1,RAX,BDH1,CD9,HAP1,FZD10,SBK1,FOXA3,FOXC1,TCF7,TSPAN2,SPHK2,ACSL3,HCN2,BAK1,CDK5RAP1,CST3,LHX2,IRS2
GO:0044255	cellular lipid metabolic process (BP)	31	1.94467e-05	OXCT1,HMGCS2,HACL1,LPIN1,ACOX1,TIAM2,ACSL6,FASN,SMARCD3,HSD17B12,APOA1,ACSL4,GRHL1,DGAT2,ACACA,BDH1,HADH,GPAM,PLTP,ELOVL4,DECR1,STAR,ME1,ACSL3,RXRA,PRKAG2,AGPAT2,ACSL5,PCCB,UCP1,ABCB4
GO:0000236	mitotic prometaphase (BP)	24	2.12552e-05	CDC20,MAPRE1,CENPI,DSN1,CENPP,BUB1,ERCC6L,SKA1,AURKB,PLK1,MAD2L1,CASC5,CENPO,CCNB1,CENPF,ZWILCH,NUF2,CENPE,SEC13,CENPA,CDCA8,RANGAP1,BUB1B,SGOL1
GO:0030168	platelet activation (BP)	46	2.33478e-05	P2RX1,SLC8A3,THPO,ATP2B3,SYK,SCG3,PDE6G,HRG,CFL1,ALB,LRP8,CALM2,APOA1,GAS6,FGG,PRKCD,LEFTY2,F8,PLA2G4A,RASGRP1,CD9,VAV2,ITPR2,RAF1,RHOA,PDE1A,DGKG,PDE3B,TGFB3,PLCG2,GNAS,WDR1,GP5,KCNMB4,F5,TRPC3,PRKCA,GNA11,SLC8A2,IL11,MPL,IGF1,KNG1,IL6,TF,ATP2B1
GO:0006633	fatty acid biosynthetic process (BP)	18	3.0757e-05	SC5DL,PTPLAD1,PRKAB1,C5orf4,FADS6,FASN,FA2H,ACACA,PTGIS,PTGES,SC4MOL,PTPLA,ELOVL4,SCD5,ACSL3,PTGDS,PCCB,PTGES2
GO:0030324	lung development (BP)	22	3.08707e-05	HMGCS2,ALDH1A2,PROX1,WNT7B,SIM2,RAB3A,PDPN,CYP1A2,HSD11B1,FOXP1,STRA6,FGF7,GPC3,FGF18,TGFBR1,WNT2,FOXJ1,DHCR7,PDGFRA,SHH,C8orf85,CFTR
GO:0007588	excretion (BP)	16	3.20601e-05	SCNN1G,CLCNKB,UNC13B,AQP5,ATP6V1B1,NEDD4L,CLDN16,SCNN1B,CLCNKA,SCNN1A,SCTR,AQP3,KCNJ1,UMOD,AQP6,SLC26A3
GO:0007605	sensory perception of sound (BP)	27	3.46164e-05	COL2A1,KCNE1,HOXA1,GRM7,ATP6V1B1,WFS1,KCNQ1,MYO1A,GJB6,SOBP,GJB3,OTOF,SLC26A4,CLIC5,MARVELD2,TMPRSS3,MYCBPAP,MCOLN3,COL11A1,C20orf54,WDR1,TFAP2A,KCNQ4,USH1G,COCH,NDP,CASP3
GO:0006816	calcium ion transport (BP)	24	3.795e-05	PSEN1,SLC8A3,CACNB2,ANXA6,TRPV6,ATP2C2,KCNN4,BSPRY,CACNA1B,RYR3,CYP27B1,GRIN3A,CACNA1I,CAMK2A,CCL5,CACNB4,RAMP1,CACNB3,TRPC3,CACNG6,SLC8A2,NPY,CACNA1D,ACCN2
GO:0032355	response to estradiol stimulus (BP)	24	4.66777e-05	SLC34A2,CASP6,SLC6A4,HMBS,CD38,DHH,ALDH1A2,SOCS1,ESR1,CCNE1,BDH1,SLC25A36,CYP19A1,OXTR,ANXA1,PDGFRA,AURKA,TACR3,F3,WNT8B,WFDC1,SHH,IGFBP2,CST3
GO:0007283	spermatogenesis (BP)	55	0.000101457	MICALCL,TSGA10,NR0B1,PAX5,RACGAP1,ZNF35,LIMK2,B4GALNT1,CDYL,BCL2L11,DDX25,C15orf2,ACOX1,CADM1,HSF2BP,MLH1,NANOS3,GATA4,SERPINA5,PGAM2,NR2C2,OR7C1,PTTG1,SLC9A10,STRBP,CCNB1,CCT6B,LHCGR,EIF5A2,SOX8,OVOL1,WFDC2,PSME4,SPATA9,TAF7L,SOX30,RUVBL1,FOXA3,C10orf27,MYCBPAP,CCIN,RAD23B,RAD18,CCNA1,BCL2L10,FSHR,FOXJ1,KIT,CLDN11,TCFL5,GGN,MYCBP,BIK,HPRT1,SOHLH2
GO:0007218	neuropeptide signaling pathway (BP)	24	0.00013144	BAI1,LPHN1,SORT1,NPB,MCHR1,NXPH4,PPYR1,TAC1,GAL,GPR115,GPR110,GPR97,GPR113,GLRB,GPR128,ECEL1,BAI3,GPR112,NXPH2,NPW,GPR111,NPY,SCG5,GPR133
GO:0045893	positive regulation of transcription, DNA-dependent (BP)	73	0.000138061	EHF,ZIC3,LEF1,TFAP2B,BLM,TP73,SMARCC1,EPO,SFRP1,RNF4,FZD2,CAND2,FZD7,WNT7A,CD38,RORB,GATA4,TOX3,BMP4,FOXE1,SMARCD3,SMARCA1,MYOCD,PROX1,HIF1A,SMARCA4,PIAS2,NIF3L1,ALX1,SKAP1,SOX8,RET,CCNA2,FOXM1,CDK2,INHBA,CCNE1,KLF5,IRF6,TP63,CDH1,PRDM16,WT1,FOXC1,HIVEP3,TGFB3,WNT4,OVOL2,MECOM,SIX1,ETV5,TGFBR1,ERBB4,NPAS3,TFAP2A,IL31RA,WNT11,MDK,HMGA1,BMP7,GREM1,NDP,IGF1,OSR2,SHH,NKX3-1,IL6,LHX2,PTGES2,ETV4,LHX1,…
GO:0007059	chromosome segregation (BP)	18	0.000156945	DSN1,ARL8B,SKA1,CASC5,CENPO,HJURP,PTTG1,CENPF,NEK2,ABCA4,NUF2,TOP2A,USP9X,SRPK1,CENPW,SGOL1,SLC25A5,METTL11A
GO:0015031	protein transport (BP)	66	0.000176375	ZMAT3,SEC16A,PSEN1,RANBP6,RAB31,RABEP1,CHMP2B,YKT6,APBA2,SLC15A1,RAB27A,SCFD2,STXBP5L,ATG7,RAB40B,NUP210,ARF4,RAB5C,SEC22C,FXC1,PDCD6IP,DUOXA1,RAB15,ARFGAP1,COX18,RAB27B,CCT6B,RAB40AL,RAB3A,RAB40A,CENPF,EIF5A2,RAB11FIP1,SNX32,FAM125B,SNX21,DUOXA2,RHBDF1,RAB14,NACAD,AAGAB,RAB23,CCDC91,CHCHD4,ATG4A,VPS53,ECT2,SCAMP5,GORASP1,SDAD1,RAB7A,RAMP1,SNX19,NUP93,RAB43,SCAMP4,RAB5A,RAB39B,VAMP7,RAB25,RAB26,R…
GO:0007050	cell cycle arrest (BP)	29	0.000183215	PRKAB1,TP73,IFNG,SESN3,RPRM,CAB39,RPTOR,RHEB,INHA,PCBP4,CUL2,MAP2K1,CDKN3,INHBA,IRF6,DBC1,PPP2R3B,PPM1G,CAB39L,STRADA,TGFBR1,C11orf82,PRKAG2,GAS1,GAS2,JMY,DST,GAS2L2,ERN2
GO:0006921	cellular component disassembly involved in apoptosis (BP)	16	0.000200327	CLSPN,SATB1,CASP6,OCLN,DSP,H1F0,SPTAN1,PRKCD,DNM1L,STK24,CDH1,KPNA1,PMAIP1,DSG2,GAS2,CASP3
GO:0035725	sodium ion transmembrane transport (BP)	6	0.000216948	SCNN1G,ABP1,SCN1B,SCN5A,SLC12A3,SLC4A11
GO:0001657	ureteric bud development (BP)	14	0.000221966	GDNF,EPCAM,SFRP1,SLIT2,BMP4,RET,WT1,FOXC1,SIX1,SIM1,BMP7,BMPER,SDC1,LHX1
GO:0000079	regulation of cyclin-dependent protein kinase activity (BP)	17	0.00022478	CCNO,DIRAS3,BLM,CDC25C,FAM58A,CCNB1,CCNI2,CDKN3,CCNA2,CDC25A,CCNE1,CCNK,SFN,CCNB2,CKS2,CCNA1,CNTD2
GO:0030325	adrenal gland development (BP)	11	0.000242255	NR0B1,FDX1,APOA1,WT1,CYP19A1,STRA6,WNT4,PBX1,WNT11,MDK,PDGFRA
GO:0006355	regulation of transcription, DNA-dependent (BP)	196	0.00024818	ZNF648,ZNF79,ZNF544,ZFPM1,PAX5,ZBTB4,ZNF275,CHD5,ZNF197,SETD2,SOX5,PAK6,ARID3C,TFAP2B,TCEAL5,HCFC1,LMX1B,ZNF35,CHAF1B,ZNF280A,TIGD6,TP73,ZNF167,CDYL,TCEAL4,ZNF518B,ZBTB8B,CDCA7,LPIN1,TAF10,ZNF552,RNF4,ASF1A,FZD7,SSX2,NRBF2,ZNF837,ZFP28,FOXK2,RORB,ZNF619,GATA4,ZIK1,ZBTB43,CHAF1A,HOXB9,LMO4,TERF2IP,MYBL2,PKNOX2,SUV39H2,PAX9,ZNF98,CASZ1,ZNF431,DMRT3,POU2AF1,ZNF703,BARX1,IRF2,DMD,ZNF575,NR2C2,MCM8,KC…
GO:0042476	odontogenesis (BP)	12	0.000285763	AQP5,FMOD,BMP4,WNT7B,INHBA,ENAM,TGFB3,AXIN2,AQP3,OSR2,SDC1,AQP6
GO:0005975	carbohydrate metabolic process (BP)	50	0.000288704	AKR1B1,GLB1,B4GALNT1,GALNT3,MAN2B2,PGM5,PGD,B3GAT1,NUP210,PRKACA,PFKM,PHKA1,PGAM2,CALM2,CHST4,MDH1,PARG,PPP1R2,GK5,ST8SIA2,B4GALT7,GOT2,PFKFB2,ALDH1B1,SLC2A8,ST8SIA1,CHIT1,GPD1L,IDH3A,CHST6,CS,ST8SIA5,GALNT7,GLB1L3,GBGT1,SLC25A12,GYG2,CHST3,ME1,PHKB,NUP93,GSK3B,GALK1,HYAL4,TKT,PGP,UGP2,B4GALT2,FUT2,GYG1
GO:0042541	hemoglobin biosynthetic process (BP)	5	0.000337601	EPO,HIF1A,INHA,INHBA,ALAS2
GO:0007409	axonogenesis (BP)	20	0.000363848	BAI1,PIP5K1C,DRD2,S100A6,FZD2,FZD7,BAIAP2,CCKAR,NTNG1,ADCY1,WNT7B,PAK3,RAB3A,VAX2,CTNNA2,SNAP91,RTN4R,DST,KIAA1598,TOP2B
GO:0008202	steroid metabolic process (BP)	22	0.000384947	AKR1B1,SCAP,CYP2C9,INSIG1,CYP2C19,CYP11A1,SULT1A1,CYP27B1,APOA1,SOAT2,AKR1C4,SULT4A1,HSD17B1,SC4MOL,HSD11B1,LGMN,CYP19A1,STAR,SULT1A2,AKR1C2,SULT2B1,HSD17B6
GO:0007601	visual perception (BP)	35	0.000387661	COL2A1,FSCN2,CACNB2,LUM,PRPH2,WFS1,PDE6G,CRYAA,GRM8,RORB,CNGB3,MYO3B,OAT,GLRB,GJA3,TACSTD2,KCNJ10,SLC24A2,RAX,BBS5,RGS16,ABCA4,VAX2,GJD2,COL11A1,CNGB1,CRYBB3,RIMS1,UNC119,RDH8,GPR143,PITPNA,NDP,CLDN19,CDH3
GO:0006865	amino acid transport (BP)	14	0.000392722	SLC6A6,SLC16A10,SLC7A8,SLC43A1,SLC38A8,SLC7A3,PDPN,SLC38A5,SLC38A9,SLC6A20,SLC36A2,SLC38A3,SLC7A5,SLC38A4
GO:0032496	response to lipopolysaccharide (BP)	29	0.000445653	AKIRIN2,THPO,BCR,MGST2,TNFRSF11A,DUSP10,EPO,ATP4B,CCKAR,TG,TAC1,SOCS1,HNRNPA0,CYP27B1,ABR,SFTPB,PLA2G4A,ABCC5,CPS1,GCH1,S100A14,LY96,IL12RB2,PLCG2,DCN,PRDX2,F3,IL6,BDKRB1
GO:0006887	exocytosis (BP)	16	0.000508707	PIP5K1C,TRIM72,UNC13B,UNC13C,RAB27A,ARFGEF2,MYH10,STXBP5L,ARFGEF1,SYTL5,SCRN1,SCAMP5,CCL5,GCGR,EXOC2,RIMS4
GO:0006694	steroid biosynthetic process (BP)	11	0.000509854	NR0B1,PRLR,TFCP2L1,SDR42E1,HSD17B12,HSD17B1,CYP19A1,STAR,PBX1,RDH8,NDUFA9
GO:0007018	microtubule-based movement (BP)	22	0.000524097	KIF7,RACGAP1,KIF5A,KIF13B,KIF23,KIF26B,KIF1A,TUBB2B,DNAH12,KIF14,TUBAL3,KLC2,DNAH2,TUBB2A,TUBB2C,KIF11,KIF18B,CENPE,KIF4A,TUBB3,KIF15,KIF1C
GO:0007631	feeding behavior (BP)	12	0.00052488	DRD2,HTR2C,PYY,MCHR1,CCKAR,PPYR1,GAL,STRA6,NPW,CCKBR,GALR2,NPY
GO:0009636	response to toxin (BP)	19	0.000528696	DRD2,SLC6A4,GUCY2C,SLC7A8,MBP,MLH1,TTPA,CCNB1,DHRS2,CES1,BDH1,CPS1,CDH1,PON1,CCL5,TGFBR1,HTR1D,SDC1,CST3
GO:0030049	muscle filament sliding (BP)	13	0.000530989	ACTC1,TNNC2,MYH2,DMD,TPM4,MYH4,MYH7,DES,TNNC1,MYH8,MYL6,TNNI1,ACTA1
GO:0010226	response to lithium ion (BP)	7	0.000541425	LEF1,BAG1,ADCY1,ASCL1,GRIA3,IGFBP2,ACTA1
GO:0051384	response to glucocorticoid stimulus (BP)	21	0.000548551	CCKAR,ACSBG1,HSD11B2,SFTPB,KCNJ10,TAT,MAP2K1,CDO1,ANXA3,PLA2G4A,BCHE,SERPINF1,CCL5,CPN1,RXRA,PTGDS,ANXA1,IGFBP2,SDC1,IL6,ABCB4
GO:0060070	canonical Wnt receptor signaling pathway (BP)	18	0.000626009	LEF1,SFRP1,FZD2,FZD7,WNT7A,GATA4,HOXB9,WNT7B,FZD10,TCF7,WNT4,RSPO3,PTK7,GSK3B,WNT2,WNT8B,NDP,SDC1
GO:0007417	central nervous system development (BP)	25	0.000702789	COL2A1,RPS6KA6,TAGLN3,CHRD,BTD,MBP,PTS,CYP26C1,SHC3,KLK6,DMBX1,NPTX1,LHCGR,CNTN6,MAL,GRIK1,DLL3,FAIM2,ADAM23,GRHL3,PCP4,SH3GL3,SHH,SH3GL2,UGT8
GO:0019432	triglyceride biosynthetic process (BP)	12	0.000712297	LPIN1,ACSL6,FASN,HSD17B12,ACSL4,DGAT2,ACACA,GPAM,ELOVL4,ACSL3,AGPAT2,ACSL5
GO:0007586	digestion (BP)	16	0.000958392	CYP39A1,SLC15A1,PYY,CCKAR,PPYR1,BAAT,HTR3A,SCTR,CAPN9,CTSE,CCKBR,AKR1C2,GALR2,NPY,PRSS3,AKR1D1
GO:0008544	epidermis development (BP)	20	0.0010101	COL7A1,BTD,DSP,KRT34,SCEL,POU2F3,KRT15,COL17A1,CST6,FGF7,CRABP2,NTF4,GRHL3,KLK5,LAMC2,BNC1,AGPAT2,LAMB3,HOXB13,KRT17
GO:0071300	cellular response to retinoic acid (BP)	14	0.00106051	SLC6A4,ZNF35,FZD7,ALDH1A2,PTK6,WNT7B,LEP,RET,FZD10,PTK7,WNT11,WNT2,LTK,WNT8B
GO:0006184	GTP catabolic process (BP)	30	0.00111497	RAB31,GNB3,ARL8B,DIRAS3,RAB27A,GFM1,ARF4,RAB5C,ADCY1,GTPBP1,RHEB,GSPT1,RAB27B,SAR1A,RAB3A,GNB5,RHOF,RHOA,GCH1,RAB14,RAB7A,GNAS,ARL4D,GNA11,RAB5A,RHOQ,RAB6B,RAB3B,NKIRAS1,ARF6
GO:0006112	energy reserve metabolic process (BP)	23	0.00119451	GNB3,SLC25A4,PRKACA,FASN,ADCY1,GNG4,ACACA,LEP,KCNJ11,PRKAR2B,ITPR2,CACNA2D2,SPCS1,GNAS,AKAP5,PRKCA,PRKAR1B,PRKAG2,GCGR,CACNA1D,TKT,ADRA2A,SLC25A5
GO:0007584	response to nutrient (BP)	21	0.00127076	SLC27A4,OXCT1,SLC6A4,HMGCS2,EPO,CYP11A1,CCKAR,TTPA,SERPINC1,ALB,ACSL4,LEP,BDH1,BCHE,ACSL3,ALOX5,RXRA,GCGR,AACS,IGFBP2,ACSL5
GO:0070588	calcium ion transmembrane transport (BP)	12	0.00130481	PSEN1,P2RX1,CACNB2,ATP2B3,GRM7,SLC24A3,TRPV6,GRIN1,ITPR2,TRPC3,HTR2B,ATP2B1
GO:0048864	stem cell development (BP)	5	0.00138077	SETD2,WNT7A,WNT7B,MSI2,SHH
GO:0032230	positive regulation of synaptic transmission, GABAergic (BP)	6	0.00144938	TACR1,TAC1,GRIK1,ERBB4,CCKBR,OXTR
GO:0055086	nucleobase-containing small molecule metabolic process (BP)	19	0.00148515	AMPD3,GMPS,AK1,SLC29A2,DCTD,NT5C2,NT5E,SLC28A3,TK2,DUT,RRM2,UPP1,IMPDH1,AK5,CTPS,GMPR,DPYD,HPRT1,ADSS
GO:0048011	nerve growth factor receptor signaling pathway (BP)	38	0.00149976	PSEN1,RASGRF1,BCL2L11,SORT1,NGFRAP1,TIAM2,SHC3,MAPKAP1,PRKACA,ADCY1,CALM2,ABR,PRKCD,MAP2K1,FGD1,PRKAR2B,ARHGEF3,VAV2,ITPR2,RAF1,RHOA,DUSP4,PDE1A,CLTA,ECT2,YWHAB,PHLPP1,GSK3B,AP2B1,PRKCA,PRKAR1B,ARHGEF4,BCAR1,SHC2,SH3GL2,RTN4R,CASP3,IRS2
GO:0007266	Rho protein signal transduction (BP)	13	0.00151198	PTPLAD1,VANGL2,CNKSR1,CTNNAL1,CFL1,ARHGDIG,ARHGEF3,RHOA,ADRB1,TAX1BP3,ADRA2A,LIMK1,ARHGAP6
GO:0016192	vesicle-mediated transport (BP)	35	0.00153237	SEC16A,VPS18,CECR2,YKT6,VPS45,NCALD,SCFD2,ARFGEF2,STXBP5L,ARF4,SEC24D,SEC22C,LRPAP1,ARFGAP1,SPTBN2,CYTH3,SAR1A,KDELR1,RAB14,GGA2,COPG2,SEC13,CYTH1,AP4E1,AP3S2,CLTA,CLTCL1,VTI1A,AP2B1,STX18,RAB39B,VAMP7,RAB6B,MUDENG,ARF6
GO:0007051	spindle organization (BP)	8	0.00190927	TTK,KIF11,CHD3,CKS2,AURKA,BUB1B,UBE2C,METTL11A
GO:0042573	retinoic acid metabolic process (BP)	7	0.00191251	ALDH1A3,ALDH1A2,RBP1,ALDH8A1,SCPEP1,CRABP2,BCO2
GO:0071777	positive regulation of cell cycle cytokinesis (BP)	7	0.00191251	RACGAP1,KIF23,CDC25B,AURKB,RHOA,ECT2,AURKC
GO:0007010	cytoskeleton organization (BP)	23	0.00200476	PVRL2,SH3KBP1,CECR2,SGCD,PAK6,PYY,CFL1,OBSL1,FAM40B,FGD1,RAF1,DES,WASF3,PAK7,MARK1,SGCG,KRT7,CCL13,PALLD,LARP4,DST,UGT8,CCL11
GO:0042472	inner ear morphogenesis (BP)	15	0.00204636	COL2A1,MAFB,BCR,FGF9,ATP6V1B1,INSIG1,ABR,SOBP,SIX4,EPHB2,SIX1,COL11A1,TFAP2A,KCNQ4,USH1G
GO:0045892	negative regulation of transcription, DNA-dependent (BP)	60	0.00205541	NR0B1,AKIRIN2,ZNF639,SOX5,LEF1,TFAP2B,SFRP1,PRMT6,PRDM6,CD38,PRICKLE1,EREG,WWP2,PAX9,BMP4,USP47,FOXE1,DMBX1,ZNF703,PROX1,SMARCA4,RCOR2,ASCL1,TRPS1,CENPF,UBA3,SOX8,FOXM1,RIPPLY1,PRDM5,FOXP1,TP63,PRDM16,WT1,LHX9,UBP1,WNT4,OVOL2,MECOM,LRCH4,TLE2,KDM5B,KCTD1,YWHAB,KDM1A,TFAP2A,WNT11,BASP1,TCEAL7,HMGA1,BMP7,GREM1,EHMT1,TBX22,NKX3-1,RBM15B,ZNF488,LHX1,ERN2,GATA3
GO:0030036	actin cytoskeleton organization (BP)	26	0.00215678	FSCN2,BCR,CORO6,PACSIN2,CORO2B,MYH10,CFL1,CORO2A,CAPZA3,ABR,FHDC1,CORO7,FGD1,SHROOM3,DIAPH3,RHOA,GRID2IP,ADD2,NISCH,FOXJ1,PFN2,FMN1,FMN2,BCAR1,ADRA2A,LIMK1
GO:0010951	negative regulation of endopeptidase activity (BP)	17	0.00229272	SLPI,PI3,SERPINA12,ITIH4,SERPINA5,ATR,SERPINC1,SERPIND1,SERPINA4,ITIH2,SERPINA9,WFDC2,SERPINF1,SERPINB4,SERPINA3,CST3,ITIH3
GO:0016338	calcium-independent cell-cell adhesion (BP)	9	0.00230554	CLDN23,CADM1,CLDN16,CLDN4,CLDN3,CLDN14,CLDN7,CLDN11,CLDN19
GO:0048538	thymus development (BP)	11	0.00231563	PSEN1,BCL2L11,LMO4,FOXE1,SIX4,CCNB2,SIX1,TGFBR1,PBX1,PRDX2,SHH
GO:0043588	skin development (BP)	13	0.00232747	SLC27A4,LEF1,TFAP2B,ASCL4,DSP,TFAP2C,GJB3,OVOL1,IRF6,SFN,GNAS,SHH,COL5A1
GO:0072107	positive regulation of ureteric bud formation (BP)	4	0.002331	GDNF,SIX4,SIX1,GATA3
GO:0051256	spindle midzone assembly involved in mitosis (BP)	4	0.002331	RACGAP1,KIF23,AURKB,AURKC
GO:0050796	regulation of insulin secretion (BP)	18	0.00245133	TFAP2B,SLC25A4,IFNG,PRKACA,LEP,KCNJ11,PRKAR2B,ITPR2,CACNA2D2,SPCS1,GNAS,AKAP5,PRKCA,PRKAR1B,CACNA1D,ADRA2A,SLC25A5,SYT7
GO:0030326	embryonic limb morphogenesis (BP)	12	0.00266565	PSEN1,FGF9,LEF1,FBN2,MUSTN1,GDF5,TP63,SALL4,PBX1,BMP7,GREM1,SHH
GO:0060021	palate development (BP)	16	0.00269895	COL2A1,LEF1,INSIG1,WNT7A,INHBA,TIPARP,PRDM16,TGFB3,EPHB2,TGFBR1,TFAP2A,WNT11,PDGFRA,OSR2,GAS1,SHH
GO:0030336	negative regulation of cell migration (BP)	16	0.00269895	BCR,DRD2,CHRD,SFRP1,SLIT2,RAP2B,ABR,DAG1,STK24,ABHD2,NISCH,EPHA1,WNT11,PODN,SHH,PTPRJ
GO:0006468	protein phosphorylation (BP)	59	0.00270134	BCR,RPS6KA6,STK38L,SYK,BUB1,WNK3,CDC25B,STK17A,VRK1,SRPK2,PLK1,ATR,PRKACA,PTK6,GSG2,PRKCD,WNK1,NEK2,RET,CSNK1D,CDK2,TWF1,CCNE1,CDK16,CAMK2A,PLK4,RAF1,STK24,MAPK4,CAMK2B,TP53RK,CDK8,ST3GAL1,PXK,SPEG,EPHB2,CCL5,STRADA,TGFBR1,ALPK3,WNT11,GSK3B,MARK1,SRPK1,LTK,PRKCA,PRKAR1B,AURKA,MAP3K9,AURKC,BUB1B,EPHA10,SGK2,LIMK1,MAST2,BMPR1B,ERN2,WNK2,CCL11
GO:0060065	uterus development (BP)	6	0.00270233	WNT7A,MYOCD,LHCGR,ESR1,LHX1,GATA3
GO:0043069	negative regulation of programmed cell death (BP)	6	0.00270233	WFS1,ALB,AMIGO2,MECOM,PLCG2,KIT
GO:0035338	long-chain fatty-acyl-CoA biosynthetic process (BP)	8	0.00274351	ACSL6,FASN,HSD17B12,ACSL4,ACACA,ELOVL4,ACSL3,ACSL5
GO:0009791	post-embryonic development (BP)	18	0.00275847	PSEN1,SCUBE1,TP73,BCL2L11,IMPAD1,ATG7,BMP4,PYGO1,RAB3A,CYP1A2,SEMA3C,TIPARP,MECOM,TGFBR1,GNAS,DHCR7,NPPC,LHX1
GO:0050790	regulation of catalytic activity (BP)	14	0.00281416	PRKAB1,RGL3,FDX1,WBP11,ARHGDIG,HIF1A,BRCC3,PRKAR2B,CCNE1,VAV2,FXYD3,ATP6V1H,CPN2,PRKAG2
GO:0001823	mesonephros development (BP)	7	0.00291206	BMP4,WT1,WNT4,BMP7,OSR2,LHX1,GATA3
GO:0043627	response to estrogen stimulus (BP)	16	0.00321102	KRT19,SLC34A2,F7,EPO,WNT7A,CYP11A1,GATA4,GAL,GSTM3,CYP27B1,ESR1,TGFB3,CCL5,TGFBR1,CFTR,GATA3
GO:0060231	mesenchymal to epithelial transition (BP)	5	0.00328415	FZD7,WT1,WNT4,BASP1,GATA3
GO:0045760	positive regulation of action potential (BP)	5	0.00328415	KCNIP1,TACR1,TAC1,SCN1B,SCN5A
GO:0042574	retinal metabolic process (BP)	5	0.00328415	ALDH1A3,ALDH1A2,SDR16C5,ALDH8A1,BCO2
GO:0006954	inflammatory response (BP)	42	0.00357125	VNN1,C5,TACR1,SCUBE1,TP73,CCL26,XCR1,TAC1,GAL,HNRNPA0,CHST4,KCNJ10,CCL21,BDKRB2,CDO1,PDPN,PTX3,IRGM,LY96,CCL18,REG3G,PXK,GPR68,ALOX15,MECOM,CCL5,REG3A,NOX4,CXCL9,IL17D,RXRA,CCL23,ANXA1,SERPINA3,PLA2G2D,CCL13,KNG1,IL6,BMPR1B,CCL19,BDKRB1,CCL11
GO:0007616	long-term memory (BP)	8	0.00388305	RASGRF1,TACR1,DRD2,TAC1,ADCY1,GRIA1,NTF4,CHST10
GO:0006886	intracellular protein transport (BP)	34	0.00409703	VPS18,VPS45,ZP2,RANBP17,TNPO2,XPO6,SEC24D,SYTL5,MYRIP,KPNA2,CTSA,IPO13,STAP1,SAR1A,MLPH,KDELR1,GGA2,COPG2,SEC13,AP4E1,AP3S2,CLTA,XPO5,CLTCL1,VTI1A,RAMP1,KPNA1,AP2B1,RIMS1,STX18,SCG5,KLHL2,MUDENG,RIMS2
GO:0033574	response to testosterone stimulus (BP)	9	0.00417672	CASP6,HMGCS2,OCLN,EPO,KCNJ11,DEFB1,CYP19A1,HOXB13,NKX3-1
GO:0007565	female pregnancy (BP)	17	0.00484767	CRHBP,AMBP,CD38,CLDN4,TFCP2L1,HSD11B2,LEP,CLIC5,COL16A1,TGFB3,PAPPA,PSG5,GNAS,PSG9,RXRA,OXTR,IGFBP2
GO:0044344	cellular response to fibroblast growth factor stimulus (BP)	6	0.00485595	SFRP1,CYP11A1,CPS1,CYP19A1,CCL5,LHX1
GO:0007568	aging (BP)	23	0.00493835	SLC34A2,SCAP,TPRA1,EPO,AURKB,AMFR,ATP5G3,PLA2G4A,ADRB1,SERPINF1,TGFB3,TOP2A,CCL5,HTR2A,DCN,TGFBR1,HCN2,BAK1,RXRA,TACR3,F3,IGFBP2,IL6
GO:0007269	neurotransmitter secretion (BP)	14	0.00504031	GAD1,SYN1,WNT7A,SYT1,GLS2,CACNA1B,SYT2,RAB3A,SNPH,RAB14,DNAJC5,SNAP91,AP2B1,RIMS1
GO:0051260	protein homooligomerization (BP)	19	0.00513262	P2RX1,THBS4,SCUBE1,SLC6A4,TRIM72,P2RX6,TAF10,P2RX2,CRYAA,SYT1,RAD51,C1QTNF2,VCP,MUC20,C1QTNF7,LNX1,GCH1,COLEC12,ECT2
GO:0000086	G2/M transition of mitotic cell cycle (BP)	23	0.00553223	TPD52L1,MAPRE1,CEP78,CDC25B,PLK1,HSP90AA1,CDC25C,PRKACA,TUBB2C,CCNB1,CEP63,NEK2,CSNK1D,CCNA2,FOXM1,CDK2,CDC25A,PRKAR2B,PLK4,MELK,CCNB2,CCNA1,TSGA14
GO:0048701	embryonic cranial skeleton morphogenesis (BP)	8	0.00556878	SETD2,SIX4,SIX1,TGFBR1,GNAS,TFAP2A,PDGFRA,GAS1
GO:0051925	regulation of calcium ion transport via voltage-gated calcium channel activity (BP)	9	0.00565774	CACNB2,CAV3,CACNA1B,CACNA1I,CACNG4,CACNB4,CACNB3,CACNG6,CACNA1D
GO:0034641	cellular nitrogen compound metabolic process (BP)	34	0.00566093	SLC6A6,PSMA5,PSME3,SLC16A10,KYNU,BCAT1,SLC7A8,SLC43A1,PNMT,GLS2,PSMD6,OAT,CKMT2,SLC7A3,TAT,SLC25A15,PSME4,GOT2,SLC38A5,PSMD14,CPS1,DIO1,SLC6A20,SLC36A2,ACAD8,SLC38A3,PSMD1,CKMT1B,GCDH,SLC7A5,SLC38A4,IYD,GSTZ1,LHB
GO:0031145	anaphase-promoting complex-dependent proteasomal ubiquitin-dependent protein catabolic process (BP)	18	0.00569794	CDC20,PSMA5,PSME3,AURKB,UBE2D1,UBE2S,PLK1,MAD2L1,PSMD6,PTTG1,CCNB1,CDK2,PSME4,PSMD14,PSMD1,AURKA,BUB1B,UBE2C
GO:0009952	anterior/posterior pattern specification (BP)	20	0.00576632	GRSF1,VANGL2,HOXA1,ZIC3,WNT7A,ALDH1A2,HOXB9,CYP26C1,BARX1,WNT7B,HOXB6,HOXB8,WNT4,HOXB5,TGFBR1,PBX1,WNT11,WNT8B,SHH,LHX1
GO:0043547	positive regulation of GTPase activity (BP)	15	0.00668932	PTPLAD1,BCR,RACGAP1,RGS4,RGS22,AMPH,ABR,RGS11,RGS16,RGS20,ELMOD1,AXIN2,CHN2,RGS17,RAP1GDS1
GO:0008016	regulation of heart contraction (BP)	10	0.00684955	HSPB7,KCNE1,CAV3,KCNJ12,CELF2,KCNQ1,CACNA1B,KCNH2,DES,HCN4
GO:0042060	wound healing (BP)	16	0.00686611	VANGL2,DCBLD2,FMOD,DSP,EREG,POU2F3,RAF1,ADRB1,TGFB3,FGF7,DCN,PTK7,TGFBR1,GRHL3,PDGFRA,SDC1
GO:0031396	regulation of protein ubiquitination (BP)	5	0.00688894	ATG7,UBXN2A,UBQLN1,TGFBR1,FBXO2
GO:0006688	glycosphingolipid biosynthetic process (BP)	5	0.00688894	ST8SIA1,ST8SIA5,ST8SIA3,LARGE,ST6GALNAC5
GO:0035567	non-canonical Wnt receptor signaling pathway (BP)	5	0.00688894	FZD7,WNT7A,FZD10,WNT4,WNT11
GO:0016055	Wnt receptor signaling pathway (BP)	22	0.00688915	DRD2,LEF1,DACT1,PYGO1,NXN,WNT7B,SOSTDC1,CSNK1D,FRAT1,CCNE1,NKD1,TCF7,WNT4,TLE2,WNT11,MARK1,WNT2,FRAT2,CSNK2A2,NDP,TLE4,C1orf187
GO:0046716	muscle cell homeostasis (BP)	7	0.00693915	CAV3,PFKM,PPP3CB,DMD,HIF1A,LARGE,IL6
GO:0032012	regulation of ARF protein signal transduction (BP)	7	0.00693915	ARFGEF2,ARFGEF1,CYTH3,PSD3,CYTH1,PSD,IQSEC3
GO:0030162	regulation of proteolysis (BP)	11	0.00709332	SERPINA12,SERPINA5,ATR,SERPINC1,SERPIND1,SERPINA4,SERPINA9,SERPINF1,SERPINB4,SERPINA3,SHH
GO:0006836	neurotransmitter transport (BP)	11	0.00709332	SLC6A6,SLC6A4,GABRA2,RIMS3,SLC6A17,SLC6A20,SV2A,ICA1,SLC6A2,SV2B,RIMS4
GO:0006953	acute-phase response (BP)	11	0.00709332	ITIH4,APCS,F8,REG3G,REG3A,SAA2,SAAL1,SERPINA3,SAA4,IL6,APOL2
GO:0007507	heart development (BP)	28	0.00723392	PSEN1,OXCT1,ZFPM1,DSCR6,PPP3CB,TFDP2,RAF1,SEMA3C,FOXP1,WT1,STRA6,FOXC1,CHRNA3,OVOL2,SALL4,TGFBR1,ERBB4,ALPK3,RXRA,OXTR,GNA11,FBN1,PBRM1,SHH,NKX3-1,FOXP4,CASP3,PTPRJ
GO:0007405	neuroblast proliferation (BP)	6	0.00752031	RACGAP1,ACSL6,ARTN,ASCL1,HHIP,SHH
GO:0043393	regulation of protein binding (BP)	6	0.00752031	PSEN1,PLK1,ATR,SMARCD3,PRMT8,TGFBR1
GO:0018894	dibenzo-p-dioxin metabolic process (BP)	4	0.00761237	CYP11A1,CYP1A2,CYP19A1,CCL5
GO:0016049	cell growth (BP)	13	0.00841125	SLC9A1,CAV3,LEFTY1,RPTOR,LEFTY2,ENOX2,NDRG4,TGFB3,ATP6V0E2,PAK7,ATP6V0E1,IL6,ACTA1
GO:0006464	protein modification process (BP)	27	0.00845186	KIAA0317,NEDD4L,FBXL2,ATG7,UBE2S,TGM1,UBA1,WWP2,HECW1,PADI1,ST8SIA2,UBE2D4,UBA3,B4GALT7,UBE2L3,UBA6,ST3GAL1,FBXW2,ST6GAL1,TTLL2,QPCT,ST3GAL6,CHRM1,RPN1,TTL,BAP1,FBXO2
GO:0006511	ubiquitin-dependent protein catabolic process (BP)	27	0.00845186	PSMA5,UBE2A,UBE2G1,TRPC4AP,UBE2D1,AMFR,VCP,USP38,USP47,CUL2,UBE2D4,USP53,USP4,USP11,PSMD14,UBE2L3,UBA6,UCHL1,USP9X,USP7,USP39,FBXO7,UBE2H,BAP1,UBE2C,FBXO2,ARIH2
GO:0043066	negative regulation of apoptotic process (BP)	42	0.00845465	COL2A1,LEF1,TFAP2B,FXN,SORT1,EPO,SFRP1,WFS1,WNT7A,CD38,CRYAA,ATG7,PLK1,BMP4,MAD2L1,USP47,ALB,GAS6,ADAMTS20,ASCL1,DHRS2,SPHK1,LEP,SOX8,RAF1,PDCD10,STIL,WT1,WNT4,TGFBR1,ERBB4,KDM1A,TFAP2A,WNT11,GSK3B,MAP3K7,ANXA1,PROC,HTR2B,SHH,IL6,CASP3
GO:0030216	keratinocyte differentiation (BP)	12	0.00870147	DSP,TGM1,EREG,SCEL,MAP2K1,POU2F3,IRF6,SFN,ANXA1,FLG,IVL,CASP3
GO:0006006	glucose metabolic process (BP)	20	0.0089256	SORD,TFAP2B,PRKACA,PFKM,PHKA1,PGAM2,CALM2,MDH1,LEP,KCNJ11,GOT2,PFKFB2,SLC25A12,GYG2,NISCH,PHKB,BRS3,UGP2,GYG1,IRS2
GO:0030501	positive regulation of bone mineralization (BP)	9	0.00913494	BMP4,FBN2,PLA2G4A,TGFB3,WNT4,TFAP2A,BMP7,OSR2,BMPR1B
GO:0030182	neuron differentiation (BP)	18	0.00915901	LMX1B,FZD2,FZD7,TUBB2B,ALDH1A2,BAG1,SMARCA1,TUBB2A,WNT7B,MAP2K1,CHRDL1,FZD10,WNT11,WNT2,PSD,WNT8B,LHX2,STMN2
GO:0006631	fatty acid metabolic process (BP)	17	0.0091689	ACOXL,ACOX1,PNPLA8,ABHD5,ANGPTL3,BAAT,ACSL6,FASN,ACSL4,PRKAR2B,SC4MOL,HADH,GPAM,AACS,ACSF2,ACSL5,ACSF3
GO:0071436	sodium ion export (BP)	7	0.00938114	SLC9A1,WNK3,SLC24A3,SLC13A3,SLC28A3,ATP1A1,SLC9A2
GO:0008585	female gonad development (BP)	7	0.00938114	SFRP1,TIPARP,LHX9,WNT4,FSHR,PDGFRA,ZFP42
GO:0051899	membrane depolarization (BP)	8	0.00971601	KCNE1,CACNA1B,CACNG4,SCN1B,CACNB4,CACNB3,SCN5A,CHRNA6
GO:0006869	lipid transport (BP)	15	0.00976718	OSBPL2,APOO,SERPINA5,SIGMAR1,APOA1,LRP10,OSBPL10,PLTP,STAR,OSBPL7,APOC3,APOL4,OSBPL6,APOL1,APOL2
GO:0045860	positive regulation of protein kinase activity (BP)	10	0.0100485	PSEN1,EPO,CDC25B,EREG,LRP8,CCL21,CENPE,AXIN2,PRKAG2,CCL19
GO:0022008	neurogenesis (BP)	10	0.0100485	PSEN1,LEF1,PRDM6,NKX6-1,ASCL1,LPAR1,PRDM16,WDR62,TCF7,LHX2
GO:0009725	response to hormone stimulus (BP)	14	0.0107468	OXCT1,TACR1,F7,HMBS,UQCRFS1,CD38,ANGPTL3,TAC1,BDH1,PLA2G4A,HADH,ME1,HCN2,PDGFRA
GO:0006917	induction of apoptosis (BP)	31	0.0108825	ZMAT3,TPD52L1,NELL1,C5,LEF1,CASP6,UNC13B,BCL2L11,STK17A,C9,INHA,WNT7B,RET,INHBA,TNFRSF9,PAWR,STK24,GCH1,MAL,TP63,WT1,TGFB3,TGFBR1,USP7,PMAIP1,BIK,TRAIP,JMY,PLAGL2,CASP3,ERN2
GO:0008209	androgen metabolic process (BP)	6	0.0112984	ESR1,AKR1C4,TIPARP,CYP19A1,SHH,AKR1D1
GO:0007210	serotonin receptor signaling pathway (BP)	6	0.0112984	HTR2C,HTR4,HTR3A,HTR2A,HTR1D,HTR2B
GO:0009311	oligosaccharide metabolic process (BP)	6	0.0112984	GLA,MGAT2,ST8SIA2,ST8SIA3,ST3GAL6,GAL3ST3
GO:0050482	arachidonic acid secretion (BP)	6	0.0112984	DRD2,PLA2G4F,BDKRB2,LHCGR,PLA2G4A,ANXA1
GO:0043687	post-translational protein modification (BP)	23	0.0114442	ST3GAL4,F7,ALG3,MGAT2,SEC24D,PIGO,MAN1C1,GAS6,RFT1,DOLK,ST8SIA2,EIF5A2,GMPPB,ST6GAL1,SEC13,PIGU,DOLPP1,ST8SIA3,PIGS,PROZ,RPN1,PROC,B4GALT2
GO:0002576	platelet degranulation (BP)	17	0.0114581	SCG3,HRG,CFL1,ALB,CALM2,APOA1,GAS6,FGG,LEFTY2,F8,CD9,TGFB3,WDR1,F5,IGF1,KNG1,TF
GO:0030879	mammary gland development (BP)	9	0.0114926	LEF1,BCL2L11,HOXB9,NTN1,PGR,TGFB3,ERBB4,IGF1,IRS2
GO:0060484	lung-associated mesenchyme development (BP)	5	0.011582	FGF9,WNT7B,PTK7,WNT11,SHH
GO:0009605	response to external stimulus (BP)	5	0.011582	NEURL,INHA,PON3,PON1,MECOM
GO:0005980	glycogen catabolic process (BP)	7	0.012927	PHKA1,CALM2,CPS1,ADRB1,GYG2,PHKB,GYG1
GO:0009887	organ morphogenesis (BP)	20	0.0133687	HCCS,FHL1,PAX5,SYK,SMARCC1,ONECUT2,EREG,SFTPB,NKX6-1,FGD1,TP63,TGFB3,GPC3,DCN,TLE2,PBX1,BMP7,GREM1,LHX1,COMP
GO:0006334	nucleosome assembly (BP)	20	0.0133687	CENPI,CENPP,H2AFZ,NAP1L3,H2AFJ,ASF1A,HIST1H1B,MCM2,H1F0,H2AFY,CASC5,CENPO,HJURP,H2AFY2,RUVBL1,TSPYL4,CENPA,TSPYL5,NAP1L4,NAP1L2
GO:0031100	organ regeneration (BP)	13	0.0134598	LEF1,F7,LPIN1,HMBS,CCKAR,BAAT,SOCS1,MKI67,CCNE1,ANXA3,TGFBR1,BAK1,NR0B2
GO:0006928	cellular component movement (BP)	19	0.0139495	VNN1,VNN2,PYY,IFNG,MST1R,ARPC2,AMFR,CHST4,STRBP,TUBB2C,MAP2K1,TPM4,KAL1,CD9,ANXA1,NPY,IGF1,ADRA2A,ARF6
GO:2000021	regulation of ion homeostasis (BP)	3	0.0144831	WNK3,UMOD,WNK2
GO:0035502	metanephric ureteric bud development (BP)	3	0.0144831	WT1,CALB1,LHX1
GO:0061205	paramesonephric duct development (BP)	3	0.0144831	STRA6,WNT4,LHX1
GO:2000366	positive regulation of STAT protein import into nucleus (BP)	3	0.0144831	LEP,ERBB4,IL6
GO:0014834	satellite cell maintenance involved in skeletal muscle regeneration (BP)	3	0.0144831	FZD7,WNT7A,IGF1
GO:0060421	positive regulation of heart growth (BP)	3	0.0144831	PROX1,WT1,BASP1
GO:0035583	negative regulation of transforming growth factor beta receptor signaling pathway by extracellular sequestering of TGFbeta (BP)	3	0.0144831	LTBP1,FBN2,FBN1
GO:0051451	myoblast migration (BP)	3	0.0144831	THBS4,SIX4,SIX1
GO:0015816	glycine transport (BP)	3	0.0144831	SLC6A17,SLC6A20,SLC36A2
GO:0002070	epithelial cell maturation (BP)	3	0.0144831	KCNE1,TFCP2L1,PGR
GO:0001755	neural crest cell migration (BP)	10	0.014507	LEF1,GDNF,HIF1A,SOX8,RET,SEMA3C,OVOL2,ERBB4,HTR2B,SHH
GO:0051726	regulation of cell cycle (BP)	15	0.0147438	BCR,NANOS3,PLK1,CABLES2,CDC25C,ZNF703,BEX2,INHA,UBA3,OVOL2,MECOM,GADD45G,BAK1,CSNK2A2,BAP1
GO:0001501	skeletal system development (BP)	24	0.0149523	COL2A1,PITX1,CHRD,IMPAD1,WNT7A,EXT1,INHA,TRPS1,LECT1,TP63,DLL3,FOXC1,PRELP,PAPSS1,MATN3,TGFBR1,GNA11,FBN1,COL10A1,BMP7,ANKH,IGF1,BMPR1B,COMP
GO:0030900	forebrain development (BP)	13	0.0149876	PSEN1,DRD2,SETD2,CHRD,TP73,ALDH1A2,CCKAR,APLP2,STIL,MECOM,SHH,C1orf187,TOP2B
GO:0030837	negative regulation of actin filament polymerization (BP)	4	0.0155116	SLIT2,PRKCD,TWF1,PFN2
GO:0008608	attachment of spindle microtubules to kinetochore (BP)	4	0.0155116	AURKB,CASC5,AURKC,SGOL1
GO:0060687	regulation of branching involved in prostate gland morphogenesis (BP)	4	0.0155116	SFRP1,ESR1,RXRA,BMP7
GO:0072075	metanephric mesenchyme development (BP)	4	0.0155116	SIX4,WT1,SIX1,BASP1
GO:0046632	alpha-beta T cell differentiation (BP)	4	0.0155116	LEF1,BLM,TCF7,ANXA1
GO:0001957	intramembranous ossification (BP)	4	0.0155116	MMP2,FGF18,AXIN2,CTSK
GO:0006820	anion transport (BP)	6	0.0156205	SLC13A3,SLC4A3,SLC4A5,SLC4A11,UCP1,SLC26A3
GO:0015701	bicarbonate transport (BP)	6	0.0156205	SLC26A6,SLC4A9,SLC4A3,SLC4A5,SLC4A11,CFTR
GO:0055074	calcium ion homeostasis (BP)	6	0.0156205	TFAP2B,ATP6V1B1,WFS1,CYP27B1,GRIN1,S100A14
GO:0050427	3'-phosphoadenosine 5'-phosphosulfate metabolic process (BP)	6	0.0156205	SULT1A1,SULT4A1,ENPP1,PAPSS1,SULT1A2,SULT2B1
GO:0006309	DNA fragmentation involved in apoptotic nuclear change (BP)	8	0.0157148	TPD52L1,CECR2,SFRP1,ENDOG,H1F0,KPNA1,CYCS,CASP3
GO:0046676	negative regulation of insulin secretion (BP)	8	0.0157148	DRD2,SFRP1,KCNQ1,PDE8B,KCNJ11,HADH,PDE3B,ADRA2A
GO:0014070	response to organic cyclic compound (BP)	21	0.0158961	SLC9A1,LUM,LEF1,FXN,F7,OCLN,SFRP1,HMBS,LONP2,TAT,ACACA,CYP19A1,ACSL3,TGFBR1,BAK1,RXRA,OXTR,ANXA1,CST3,IL6,CCL19
GO:0006807	nitrogen compound metabolic process (BP)	7	0.0160735	VNN1,VNN2,BTD,VNN3,CPS1,TIPARP,NADSYN1
GO:0042542	response to hydrogen peroxide (BP)	11	0.0164537	CASP6,CRYAA,CYP11A1,GJA3,APTX,HP,PLA2G4A,NPTXR,ERBB4,BAK1,SDC1
GO:0007094	mitotic cell cycle spindle assembly checkpoint (BP)	9	0.0165654	CDC20,BUB1,TTK,UBE2D1,MAD2L1,CENPF,CENPE,BUB1B,UBE2C
GO:0009790	embryo development (BP)	23	0.0166961	PSEN1,AKIRIN2,RACGAP1,BUB1,SFRP1,FZD2,FOXK2,SCEL,PDPN,APLP2,FOXM1,FZD10,FOXP1,RAB14,FOXA3,TGFB3,TGFBR1,MDFI,ATP5A1,OSR2,NRG2,EHMT1,SHH
GO:0030335	positive regulation of cell migration (BP)	20	0.0167086	LEF1,F7,ONECUT2,CCL26,ANGPTL3,ZNF703,MAP2K1,SPHK1,PDPN,RET,CCL5,ERBB4,EPHA1,WNT11,PDGFRA,F3,BCAR1,ADRA2A,IRS2,CCL11
GO:0006833	water transport (BP)	10	0.0167237	AQP5,PRKACA,ADCY1,PDPN,PRKAR2B,GNAS,AQP3,PRKAR1B,AQP6,CFTR
GO:0040008	regulation of growth (BP)	14	0.0170805	ZMAT3,TMEM8B,IFNG,SOCS1,GAS6,LRP12,ENOX2,RUVBL1,CSPG5,TGFBR1,TSPYL5,NELL2,HOXB13,TKT
GO:0000085	G2 phase of mitotic cell cycle (BP)	5	0.0172649	BLM,KPNA2,CENPF,CDK2,GTSE1
GO:0060445	branching involved in salivary gland morphogenesis (BP)	5	0.0172649	DAG1,FGF7,BMP7,SHH,IL6
GO:0002244	hemopoietic progenitor cell differentiation (BP)	5	0.0172649	PSEN1,SFRP1,BMP4,INHBA,FST
GO:0015693	magnesium ion transport (BP)	5	0.0172649	ZDHHC13,NIPAL4,CLDN16,NIPAL1,NIPA2
GO:0045176	apical protein localization (BP)	5	0.0172649	VANGL2,SHROOM2,SHROOM3,RAB14,MAL
GO:0016567	protein ubiquitination (BP)	26	0.0183467	RNF182,DCAF7,NEDD4L,FBXL2,TRIM2,TRPC4AP,AMFR,PLK1,VCP,WWP2,TSPAN17,UBE2D4,ZER1,ASB9,UBE2L3,UBA6,DCAF12,FBXW2,DCAF10,FBXO10,FBXO7,UBE2H,LMO7,UBE2C,TRAF7,FBXO2
GO:0045944	positive regulation of transcription from RNA polymerase II promoter (BP)	74	0.018412	MAFB,AKIRIN2,PITX1,DRD2,HOXA1,SOX5,ZIC3,LEF1,TFAP2B,GDNF,LMX1B,TP73,SMARCC1,IFNG,ONECUT2,RNF4,WNT7A,GATA4,HOXB9,LMO4,TFAP2C,BAG1,PAX9,BMP4,FOXE1,MYOCD,NR2C2,PROX1,HIF1A,NKX6-1,SMARCA4,PIAS2,ASCL1,SKAP1,ESR1,GRIN1,SOX8,FOXM1,POU2F3,INHBA,CRTC1,SOX15,SIX4,FOXP1,MESP2,TP63,WT1,FOXA3,FOXC1,TGFB3,MECOM,SIX1,SALL4,GRHL3,KDM1A,TFAP2A,ARNTL2,PBX1,WNT2,RXRA,FOXJ1,RHOQ,BMP7,IL11,IGF1,OSR2,MOSPD1,SHH,NKX3-1…
GO:0046326	positive regulation of glucose import (BP)	8	0.0185609	C1QTNF2,GPC3,CLTCL1,ERBB4,ITLN1,RHOQ,IGF1,IRS2
GO:0070979	protein K11-linked ubiquitination (BP)	8	0.0185609	UBE2A,RNF4,UBE2S,UBE2D4,UBE2L3,UBE2W,UBE2H,UBE2C
GO:0007389	pattern specification process (BP)	17	0.0186582	ZIC3,CHRD,FOXK2,FOXE1,ASCL1,SOSTDC1,RAX,FOXM1,SHROOM3,FOXP1,TP63,SIX1,GRHL3,FOXJ1,SHH,FOXP4,LHX1
GO:0006091	generation of precursor metabolites and energy (BP)	13	0.0186954	SLC25A3,ATP5B,SLC25A4,ACOX1,MCHR1,FDX1,PHKA1,PPP1R2,ENPP1,SCO1,PHKB,GCGR,COX7A1
GO:0008217	regulation of blood pressure (BP)	13	0.0186954	P2RX1,NPR2,GNB3,TAC1,CACNA1B,LEP,GCH1,ATP1A2,NISCH,ATP1A1,BRS3,NPPC,GCGR
GO:0006754	ATP biosynthetic process (BP)	10	0.0198381	ATP2B3,ATP5B,ATP1A3,ATP4B,ATP2C2,ATP1A2,ATP1A1,ATP5A1,PRKAG2,ATP2B1
GO:0070936	protein K48-linked ubiquitination (BP)	9	0.0198582	UBE2A,UBE2G1,RNF4,UBE2D1,UBE2D4,UBE2Q2,UBE2H,UBE2C,ARIH2
GO:0001819	positive regulation of cytokine production (BP)	6	0.0210165	C1orf190,EREG,LEP,AGPAT2,HTR2B,ADRA2A
GO:0060612	adipose tissue development (BP)	6	0.0210165	OXCT1,HMGCS2,LEP,SOX8,BDH1,AACS
GO:0000075	cell cycle checkpoint (BP)	23	0.0212477	CLSPN,CDC20,PSMA5,PSME3,ATRIP,UBE2D1,MCM2,CDC25C,ATR,MAD2L1,PSMD6,MCM8,CCNB1,CDK2,CDC25A,PSME4,PSMD14,DBF4,RFWD2,CCNB2,PSMD1,BUB1B,UBE2C
GO:0006950	response to stress (BP)	26	0.0212605	HSPB7,AKR1B1,NR0B1,C5,DUSP10,PRKRIR,HSF2BP,HSPB6,MAPKAP1,HSP90AA1,GAL,BAG1,ALB,ERP44,NDRG4,HSPA4,HIGD1A,UCHL1,HTR2A,HSPH1,GADD45G,MAP3K7,MAP3K9,IGFBP2,HSPA2,ERN2
GO:0010468	regulation of gene expression (BP)	11	0.0224658	COL2A1,SETD2,SORT1,PPP3CB,PROX1,HIF1A,CYP1A2,PRDM14,PLCG2,TGFBR1,LHX1
GO:0022904	respiratory electron transport chain (BP)	17	0.0232873	NDUFV1,UQCRH,ATP5B,NDUFA6,UQCRC2,UQCRFS1,UQCRC1,NDUFC2,NDUFS8,NDUFB3,NDUFA4,COX7B,ATP5A1,CYCS,UCP1,COX5A,NDUFA9
GO:0048485	sympathetic nervous system development (BP)	8	0.023421	TFAP2B,GDNF,FOXE1,ASCL1,GFRA3,TP63,PLXNA4,GATA3
GO:0060325	face morphogenesis (BP)	8	0.023421	LEF1,PAX9,MMP2,TIPARP,STRA6,TGFB3,NRXN1,PDGFRA
GO:0030282	bone mineralization (BP)	8	0.023421	CYP27B1,DUOX2,ENAM,GPC3,ALOX15,ASPN,AXIN2,WNT11
GO:0006099	tricarboxylic acid cycle (BP)	8	0.023421	PDHB,FH,NNT,MDH1,OGDHL,IDH3A,CS,SUCLG1
GO:0008406	gonad development (BP)	8	0.023421	NR0B1,SFRP1,FZD2,FZD7,FZD10,WT1,FSHR,BASP1
GO:0060134	prepulse inhibition (BP)	5	0.0265051	DRD2,GRIN3A,CTNNA2,NRXN1,GRID2
GO:0006937	regulation of muscle contraction (BP)	5	0.0265051	ANXA6,TNNC2,HSPB6,PPP1R12B,TNNC1
GO:0022409	positive regulation of cell-cell adhesion (BP)	5	0.0265051	L1CAM,LEF1,KIF26B,MYO10,CD47
GO:0006897	endocytosis (BP)	20	0.0267102	SH3KBP1,RABEP1,SORT1,CAV3,AMPH,LRP8,LRP12,LRP10,FNBP1,SCARA5,MRC2,ATP6V1H,CLTA,RAB7A,CLINT1,STAB2,PLA2R1,RAB5A,SH3GL3,SHH
GO:0021516	dorsal spinal cord development (BP)	4	0.0269059	PROX1,HOXB8,PBX3,C1orf187
GO:0006703	estrogen biosynthetic process (BP)	4	0.0269059	CYP11A1,HSD17B1,CYP19A1,RDH8
GO:0030157	pancreatic juice secretion (BP)	4	0.0269059	AQP5,CCKAR,CEL,SCT
GO:0060527	prostate epithelial cord arborization involved in prostate glandular acinus morphogenesis (BP)	4	0.0269059	SFRP1,ESR1,IGF1,HOXB13
GO:0001574	ganglioside biosynthetic process (BP)	4	0.0269059	B4GALNT1,ST6GALNAC6,ST8SIA2,ST8SIA3
GO:0071236	cellular response to antibiotic (BP)	4	0.0269059	HMBS,CYP11A1,PLA2G4F,PLA2G4A
GO:0006029	proteoglycan metabolic process (BP)	4	0.0269059	COL2A1,LECT1,B4GALT7,COL11A1
GO:0071372	cellular response to follicle-stimulating hormone stimulus (BP)	4	0.0269059	CYP11A1,GATA4,INHBA,CYP19A1
GO:0051131	chaperone-mediated protein complex assembly (BP)	4	0.0269059	APCS,HSP90AA1,CCT6B,HSPA4
GO:0051209	release of sequestered calcium ion into cytosol (BP)	7	0.0269752	DRD2,HTR2C,XCR1,CCL21,HTR2A,HTR2B,CCL19
GO:0034644	cellular response to UV (BP)	7	0.0269752	TP73,AURKB,ATR,USP47,CDC25A,TP63,BAK1
GO:0006935	chemotaxis (BP)	22	0.0271056	C5,L1CAM,CMTM6,CCBP2,CXCL17,CMTM4,CCL26,XCR1,CCRL1,SERPIND1,MAP2K1,CCR9,KAL1,CMTM3,DEFB1,CCL18,CCL5,PLAU,CXCL9,CCL23,CCL13,CCL11
GO:0030198	extracellular matrix organization (BP)	15	0.0273613	COL8A2,EMILIN1,HSD17B12,COL4A6,ECM2,VIT,ADAMTS20,APLP2,SMOC2,TMPRSS6,CCDC80,COL11A1,COL6A2,FBLN1,PDGFRA
GO:0048015	phosphatidylinositol-mediated signaling (BP)	15	0.0273613	MAPKAP1,NCS1,RHOA,CA8,TOP2A,CKS2,PHLPP1,GSK3B,GPR143,PDGFRA,AURKA,BUB1B,IGF1,UBE2C,IRS2
GO:0035023	regulation of Rho protein signal transduction (BP)	15	0.0273613	RASGRF1,BCR,PLEKHG4B,TIAM2,PLEKHG7,ABR,ARHGEF38,FGD1,ARHGEF3,VAV2,RAF1,ECT2,ALS2CL,ARHGEF4,MCF2L2
GO:0045880	positive regulation of smoothened signaling pathway (BP)	6	0.0274923	KIF7,FGF9,SFRP1,GPC3,GAS1,SHH
GO:0007276	gamete generation (BP)	6	0.0274923	FANCD2,MEI1,WNT4,KLF17,GGN,SPIN2B
GO:0001666	response to hypoxia (BP)	28	0.0274999	SCNN1G,DRD2,SLC6A4,SCAP,EPO,HMBS,CD38,CRYAA,MLH1,SCNN1B,HSD11B2,HIF1A,SFTPB,CLDN3,LEP,SLC2A8,ITPR2,RAF1,MMP2,ALAS2,UBQLN1,TGFB3,PLAU,TGFBR1,NPPC,SHH,CST3,PDIA2
GO:0006644	phospholipid metabolic process (BP)	9	0.0280786	PLCD1,ANGPTL3,APOA1,PLA2G2A,PLA2G12A,PLA2G3,AGPAT2,PLA2G2D,RARRES3
GO:0032024	positive regulation of insulin secretion (BP)	9	0.0280786	OXCT1,CD38,PFKM,NKX6-1,PFKFB2,SLC30A8,AACS,IRS2,NR0B2
GO:0007204	elevation of cytosolic calcium ion concentration (BP)	18	0.028477	TACR1,CAV3,MCHR1,FZD2,CD38,XCR1,CCKAR,TAC1,BDKRB2,CCR9,LPAR1,PLCG2,CCKBR,GALR2,OXTR,PDGFRA,KNG1,BDKRB1
GO:0016337	cell-cell adhesion (BP)	15	0.0296756	PSEN1,VNN1,ITGAD,COL8A2,CRNN,DSP,PDPN,ANXA9,CDH20,NTN1,CDH19,CDH1,COL6A2,CTNNA2,PVRL1
GO:0006260	DNA replication (BP)	25	0.0301647	CLSPN,CHAF1B,BLM,ATRIP,POLA2,MCM2,CHAF1A,CDC25C,ATR,MCM8,CENPF,CDK2,CDC25A,TK2,DUT,RRM2,DBF4,TOP2A,POLQ,POLE3,KRT7,GINS4,IGF1,UPF1,C15orf42
GO:0006805	xenobiotic metabolic process (BP)	23	0.0307118	CYP2U1,MGST2,CYP39A1,CYP2C9,CYP2C19,ADH1A,CYP11A1,CYP26C1,SULT1A1,GSTM5,CYP27B1,CYP2C18,SULT4A1,PTGIS,CYP1A2,CYP19A1,PAPSS1,ADH1B,SULT1A2,SULT2B1,UGP2,NAT1,NAT2
GO:0001947	heart looping (BP)	10	0.031967	PSEN1,VANGL2,ZIC3,GATA4,HIF1A,BBS5,STIL,OVOL2,FOXJ1,SHH
GO:0051291	protein heterooligomerization (BP)	10	0.031967	P2RX1,UQCRH,PRKAB1,P2RX6,CAB39,GLRB,KCNH2,GCH1,MAGI2,STRADA
GO:0046907	intracellular transport (BP)	7	0.0331165	RANBP3L,RAB14,RGPD4,CSPG5,SDCBP2,GNAS,DST
GO:0034080	CenH3-containing nucleosome assembly at centromere (BP)	7	0.0331165	CENPI,CENPP,CASC5,CENPO,HJURP,RUVBL1,CENPA
GO:0008360	regulation of cell shape (BP)	17	0.0335807	SH3KBP1,ARAP1,MYH10,ERMN,FAM40B,PDPN,FGD1,SHROOM3,WASF3,FBLIM1,RHOQ,CCL13,EPB42,IL6,GAS2,PALM2,CCL11
GO:0008015	blood circulation (BP)	11	0.0340983	KCNE1,EPO,KCNJ12,KCNQ1,PPYR1,BDKRB2,KCNH2,SCN5A,F5,HCN4,NPY
GO:0071353	cellular response to interleukin-4 (BP)	3	0.034692	LEF1,TCF7,GATA3
GO:0001778	plasma membrane repair (BP)	3	0.034692	TRIM72,MYH10,SYT7
GO:0015705	iodide transport (BP)	3	0.034692	TG,SLC26A4,CFTR
GO:0015853	adenine transport (BP)	3	0.034692	SLC25A4,SLC29A2,SLC25A5
GO:0016570	histone modification (BP)	3	0.034692	AURKB,RTF1,AURKC
GO:0007431	salivary gland development (BP)	3	0.034692	TFCP2L1,NKX3-1,CST3
GO:0002320	lymphoid progenitor cell differentiation (BP)	3	0.034692	BMP4,KIT,SHH
GO:0006670	sphingosine metabolic process (BP)	3	0.034692	SPHK1,SPHK2,SGPP1
GO:0050795	regulation of behavior (BP)	3	0.034692	HOXA1,MDK,HTR2B
GO:0046882	negative regulation of follicle-stimulating hormone secretion (BP)	3	0.034692	INHA,INHBA,FST
GO:0006172	ADP biosynthetic process (BP)	3	0.034692	ATP5B,AK5,ATP5A1
GO:0007035	vacuolar acidification (BP)	3	0.034692	ATP6V1H,ATP6V0E2,ATP6V0E1
GO:0009582	detection of abiotic stimulus (BP)	3	0.034692	TACR1,NPFFR2,TAC1
GO:0032224	positive regulation of synaptic transmission, cholinergic (BP)	3	0.034692	TACR1,IFNG,TAC1
GO:0010811	positive regulation of cell-substrate adhesion (BP)	8	0.034711	EMILIN1,HSD17B12,ECM2,VIT,SMOC2,CCDC80,VWC2,RELL2
GO:0006821	chloride transport (BP)	13	0.0348487	CLCN7,CLCNKB,GABRA2,GLRB,CLCNKA,SLC26A4,CLIC5,FXYD3,SLC4A3,CLIC3,SLC12A3,CLCA2,CFTR
GO:0009058	biosynthetic process (BP)	12	0.0349632	GMPS,ALAS1,GTDC1,FASN,TAT,GMPPB,GOT2,FPGS,ALAS2,COQ2,ALDH1L2,GAL3ST3
GO:0014047	glutamate secretion (BP)	6	0.0358188	GIPC1,SYT1,GLS2,GRM2,RAB3A,RIMS1
GO:0010942	positive regulation of cell death (BP)	6	0.0358188	BMP4,HP,LPAR1,AXIN2,BMP7,NKX3-1
GO:0051056	regulation of small GTPase mediated signal transduction (BP)	27	0.0360151	RASGRF1,BCR,RACGAP1,OCRL,ARAP1,RGL3,ARHGAP39,TIAM2,RALGAPB,G3BP2,ARHGDIG,GARNL3,ABR,FGD1,ARHGAP8,RASGRP1,ARHGEF3,VAV2,RHOF,RHOA,ECT2,RHOQ,ARHGEF4,CHN2,SRGAP3,ARHGAP6,RHOBTB2
GO:0048646	anatomical structure formation involved in morphogenesis (BP)	5	0.0360366	TP63,BMP7,LHX2,LHX1,GATA3
GO:0017156	calcium ion-dependent exocytosis (BP)	5	0.0360366	SCIN,RIMS3,RIMS1,VAMP7,RIMS2
GO:0007158	neuron cell-cell adhesion (BP)	5	0.0360366	NINJ2,NCAM2,RET,CTNND2,NRXN1
GO:0021854	hypothalamus development (BP)	5	0.0360366	NR0B1,LEF1,RAX,CYP19A1,WNT8B
GO:0045667	regulation of osteoblast differentiation (BP)	5	0.0360366	HEMGN,NELL1,PRKACA,PIAS2,SMOC1
GO:0090179	planar cell polarity pathway involved in neural tube closure (BP)	5	0.0360366	VANGL2,SFRP1,FZD2,PTK7,GRHL3
GO:0046034	ATP metabolic process (BP)	5	0.0360366	AK1,ATP5B,ATP6V1B1,ATP6V1A,AK5
GO:0007166	cell surface receptor signaling pathway (BP)	27	0.0360391	NPR2,C5,L1CAM,CD59,MARCO,IFNG,PRLR,BAG1,CHRM4,DTX1,INHA,CBLC,TACSTD2,ADAP1,BDKRB2,LAG3,INHBA,LY96,IL13RA1,IL12RB2,IL1R1,EPHA1,CCKBR,GALR2,OXTR,ANXA1,MPL
GO:0042981	regulation of apoptotic process (BP)	31	0.0363543	PSMA5,PSME3,WFS1,PPIF,DUSP2,VCP,QRICH1,PSMD6,BEX2,ESR1,KIAA1324,PSME4,GDF5,PSMD14,RAF1,TCF7,PSMD1,TGFBR1,BCL2L10,BAK1,PRDX2,BCL2L14,GAS1,BCAR1,IL6,BIK,TRAF7,IER3IP1,CARD6,LCN2,CASP3
GO:0008219	cell death (BP)	25	0.038057	PSEN1,L1CAM,KIF5A,SNCAIP,LMX1B,REEP1,GARS,CLUL1,SMPD1,UBA1,DPP6,VCP,SPTBN2,FA2H,APTX,NDOR1,DBC1,HTT,DNAJC5,UCHL1,PANK2,ANO10,HTR2A,FBXO7,SHH
GO:0046777	protein autophosphorylation (BP)	24	0.0388483	SYK,WNK3,AURKB,VRK1,ATR,PRKACA,PHKA1,PTK6,NEK2,MOBKL1A,CAMK2A,STK24,STK33,CAMK2B,MELK,TGFBR1,ERBB4,EPHA1,KIT,PDGFRA,AURKA,MAP3K9,INSRR,WNK2
GO:0007612	learning (BP)	8	0.039827	AMPH,SLC24A2,PRKAR2B,CTNND2,BCHE,STRA6,NRXN1,CHST10
GO:0045669	positive regulation of osteoblast differentiation (BP)	10	0.0415172	BMP4,FBN2,WNT7B,WNT4,GNAS,NPPC,BMP7,IGF1,IL6,BMPR1B
GO:0090090	negative regulation of canonical Wnt receptor signaling pathway (BP)	13	0.0422195	DKK2,LEF1,SFRP1,PRICKLE1,GPC3,WNT4,AXIN2,TLE2,WNT11,GSK3B,SHH,C1orf187,SCYL2
GO:0060736	prostate gland growth (BP)	4	0.0423462	PRLR,CYP19A1,IGF1,PLAG1
GO:0000122	negative regulation of transcription from RNA polymerase II promoter (BP)	54	0.0434261	PSEN1,ZFPM1,NR0B1,PAX5,HSBP1,SATB1,LEF1,TFAP2B,PKIA,HCFC1,TP73,IFNG,LEFTY1,DSCR6,AURKB,PLK1,TFAP2C,WWP2,BMP4,TFCP2L1,FOXE1,MYOCD,IRF2,PROX1,NKX6-1,SMARCA4,ALX1,TRPS1,SIM2,LEP,FOXM1,PAWR,SOX15,TP63,PRDM16,WT1,VAX2,STRAP,FST,SALL4,ZNF254,KDM1A,TFAP2A,MDFI,RXRA,FOXJ1,OSR2,TLE4,MOSPD1,EHMT1,SHH,TBX22,NR0B2,GATA3
GO:0042127	regulation of cell proliferation (BP)	18	0.0434875	GUCY2C,PLCD1,CDCA7,WNT7A,ARX,INHA,ASCL1,FOXM1,TCF7,MECOM,PLAU,DHCR7,KIT,ANXA1,TCFL5,DUSP22,SHH,SGK2
GO:0006783	heme biosynthetic process (BP)	6	0.0452361	SLC25A39,ALAS1,FXN,HMBS,SLC25A38,ALAS2
GO:0090190	positive regulation of branching involved in ureteric bud morphogenesis (BP)	6	0.0452361	GDNF,SOX8,SIX4,SIX1,GREM1,LHX1
GO:0008045	motor axon guidance (BP)	6	0.0452361	HOXA1,SLIT2,FOXP1,LHX9,ETV4,LHX1
GO:0006071	glycerol metabolic process (BP)	6	0.0452361	ANGPTL3,GK5,DGAT2,GDE1,COQ2,COQ3
GO:0010243	response to organic nitrogen (BP)	9	0.0454439	MGST2,CASP6,TP73,ATP4B,CDO1,CCNE1,PLA2G4A,AACS,SHH
GO:0009953	dorsal/ventral pattern formation (BP)	9	0.0454439	LMX1B,CHRD,WNT7A,HHIP,OVOL2,SHH,LHX2,BMPR1B,LHX1
GO:0010923	negative regulation of phosphatase activity (BP)	11	0.0476936	ZFYVE1,LMTK3,CASC5,RIMBP2,C14orf50,KIAA1543,WNK1,SPOCD1,MYO1D,SLC7A14,DLG2
GO:0071560	cellular response to transforming growth factor beta stimulus (BP)	7	0.0477239	SOX5,SFRP1,WNT7A,CYP11A1,WNT4,CCL5,WNT2
GO:0009617	response to bacterium (BP)	7	0.0477239	HMGCS2,BAIAP2,DEFB1,CHIT1,MECOM,CCL5,IL6
GO:0007157	heterophilic cell-cell adhesion (BP)	7	0.0477239	L1CAM,CADM1,AMIGO2,LGALS7B,REG3A,PVRL1,NRXN1
GO:0035115	embryonic forelimb morphogenesis (BP)	7	0.0477239	WNT7A,ALDH1A2,CRABP2,MECOM,TFAP2A,OSR2,SHH
GO:0001944	vasculature development (BP)	7	0.0477239	LEF1,SFRP1,FZD2,FZD7,WNT7B,FZD10,SHH
GO:0043407	negative regulation of MAP kinase activity (BP)	8	0.0481146	CAV3,SMPD1,BMP4,CBLC,PRKCD,UCHL1,BMP7,PTPRJ
GO:0051897	positive regulation of protein kinase B signaling cascade (BP)	10	0.0481513	F7,CCL21,TGFBR1,TSPYL5,F3,IGF1,IL6,PTPRJ,CCL19,GATA3
GO:0003281	ventricular septum development (BP)	5	0.0481646	GATA4,LMO4,STRA6,SALL4,GATA3
GO:0045807	positive regulation of endocytosis (BP)	5	0.0481646	CALY,NEDD4L,AMPH,GPC3,CCL19
GO:0051491	positive regulation of filopodium assembly (BP)	5	0.0481646	ARAP1,CCL21,TGFB3,TGFBR1,RHOQ
GO:0043616	keratinocyte proliferation (BP)	5	0.0481646	EREG,SDR16C5,IRF6,TP63,SFN
GO:0018279	protein N-linked glycosylation via asparagine (BP)	16	0.048671	ST3GAL4,ALG3,STT3B,MGAT2,SEC24D,MAN1C1,RFT1,DOLK,ST8SIA2,GMPPB,ST6GAL1,SEC13,DOLPP1,ST8SIA3,RPN1,B4GALT2
GO:0001525	angiogenesis (BP)	25	0.0492212	SETD2,FGF9,COL8A2,ATP5B,PLCD1,CXCL17,SRPK2,EREG,HIF1A,VAV2,KLF5,PDCD10,MMP2,TMPRSS6,UBP1,EPHB2,FGF18,OVOL2,PLAU,RAMP1,STAB2,NRXN1,MAP3K7,GREM1,HOXB13
GO:0009653	anatomical structure morphogenesis (BP)	17	0.0497366	FSCN2,PITX1,HOXA1,SOX5,ROD1,EREG,FOXE1,FBN2,IGF2BP2,SIX4,CST6,GPC3,FGF18,CLTCL1,HOXB5,LHX1,GATA3

## Sheet: Downregulated_GO_BP
GO (BP) terms	Description	# genes	p-value	Genes
GO:0006601	creatine biosynthetic process (BP)	2	0.032358	GATM,GAMT
GO:0060128	corticotropin hormone secreting cell differentiation (BP)	2	0.032358	BMP2,FGF2
GO:0034638	phosphatidylcholine catabolic process (BP)	2	0.032358	ENPP2,LIPC
GO:0007525	somatic muscle development (BP)	2	0.032358	NEB,HSPB2
GO:0035694	mitochondrial protein catabolic process (BP)	2	0.032358	SPATA18,BNIP3L
GO:0015755	fructose transport (BP)	2	0.032358	SLC2A2,SLC2A5
GO:0051899	membrane depolarization (BP)	4	0.0375136	CHRNB2,CAV1,P2RX7,P2RX4
GO:0010524	positive regulation of calcium ion transport into cytosol (BP)	3	0.0385637	CAV1,P2RX7,P2RX4
GO:0090004	positive regulation of establishment of protein localization in plasma membrane (BP)	3	0.0385637	ARHGEF16,EPHA2,PIK3R1
GO:0019228	regulation of action potential in neuron (BP)	3	0.0385637	SCN1A,P2RX7,P2RX4
GO:0001934	positive regulation of protein phosphorylation (BP)	7	0.0397481	SIRT1,BMP2,FZD1,PIK3R1,P2RX7,FGF2,CDON
GO:0043277	apoptotic cell clearance (BP)	3	0.0401741	RARA,CCL2,CD36
GO:0006811	ion transport (BP)	20	0.0405787	SLC17A3,SLC22A18,KCNB1,KCNE3,CHRNB2,SLC22A24,SCN1A,P2RX7,SLC5A1,SCN4B,TRPV4,TRPM1,CATSPER3,GABRB3,CLCN6,KCNK2,P2RX4,SLC15A4,KCNF1,SLC5A9
GO:0000122	negative regulation of transcription from RNA polymerase II promoter (BP)	16	0.0416067	PER3,SIRT1,RARA,PER2,BMP2,JUB,MDM2,CAV1,PPP1R13L,C12orf52,CSDA,CD36,NR1H4,HES5,HEXIM1,MXI1
GO:0002331	pre-B cell allelic exclusion (BP)	2	0.0422771	RAG1,ATM
GO:0060129	thyroid-stimulating hormone-secreting cell differentiation (BP)	2	0.0422771	BMP2,FGF2
GO:0046668	regulation of retinal cell programmed cell death (BP)	2	0.0422771	BDNF,FGF2
GO:0010044	response to aluminum ion (BP)	2	0.0422771	MAOB,BCL2
GO:0032288	myelin assembly (BP)	2	0.0422771	ILK,PMP22
GO:0002034	regulation of blood vessel size by renin-angiotensin (BP)	2	0.0422771	SERPINF2,AGTR1
GO:0001938	positive regulation of endothelial cell proliferation (BP)	5	0.0460836	BMP2,CCL2,SCG2,FGF2,TNFSF12
GO:0006355	regulation of transcription, DNA-dependent (BP)	42	0.0499077	SP1,PER3,PRMT7,TAL2,ZNF84,KLF8,ZNF821,PER2,BMP2,ZNF227,MTERFD3,ZNF45,PPP1R13L,ZNF491,CSDA,SETDB1,BCL11A,PAX7,ZNF274,PAXIP1,ARID2,ATF4,TAF4B,RFX2,LEO1,NR1H4,RLF,TULP3,ZNF395,ZNF592,INO80C,AFF3,SCMH1,ARID4A,ASXL3,ZBTB7B,IRF2BP2,ZNF569,ING3,SMARCC2,ZNF114,MXI1
