# Supplementary material for: PBRM1 Regulates the Expression of Genes Involved in Metabolism and Cell Adhesion in Renal Clear Cell Carcinoma
Source: PLoS One. 2016 Apr 21;11(4):e0153718. doi: 10.1371/journal.pone.0153718 (PMC4839679; doi:10.1371/journal.pone.0153718)
Supplement: S4 Table — (Tab 1-Upregulated_Genes_GO (BP)) GO (BP) terms enriched by upregulated genes in Caki2+PBRM1 and ccRCC biospecimen with no PBRM1 mutations. The columns represent (i) GO terms enriched, (ii) Description of the GO terms, (iii) the number of DEGs enriched in the GO term, (iv) p-value associated with enrichment and (v) Gene Symbols of the DEGS enriched in the GO term. (Tab 2-Downregulated_Genes_GO (BP)) GO (BP) terms enriched by downregulated genes in Caki2+PBRM1 and ccRCC biospecimen with no PBRM1 mutations. The description of the columns are same as the ones in Tab 1. (XLS) [file pone.0153718.s009.xls]

## Sheet: Upregulated_GO_BP
GO (BP) terms	Description	# genes	p-value	Genes
GO:0007155	cell adhesion (BP)	24	6.06752e-08	PIP5K1C,L1CAM,DCBLD2,TRO,CADM1,LGALS3BP,TMEM8A,PCDH20,FLRT2,SRPX,CD9,COL24A1,AMIGO2,CNTN6,ADAM23,PTK7,PVRL1,CD47,SUSD5,GPNMB,CLSTN2,BCAR1,COL6A1,SDK2
GO:0007411	axon guidance (BP)	15	2.63446e-05	PIP5K1C,L1CAM,SLIT2,MAP2K1,SEMA3E,CNTN6,PLXNA1,CACNB4,COL6A2,YWHAB,PVRL1,MYL6,PITPNA,GAS1,COL6A1
GO:0055085	transmembrane transport (BP)	19	0.000540351	CLCN7,SLC9A1,ATP6V1D,SLC25A4,SLC2A12,ATP6V0D1,KCNAB2,SLC20A1,PRKAR2B,ATP6V0C,SLC25A36,SLC39A13,SCN2A,SLC4A3,SLC2A10,ATP1A1,GNAS,MFSD6,ATP10D
GO:0009791	post-embryonic development (BP)	7	0.000781537	PSEN1,BCL2L11,IMPAD1,PYGO1,TIPARP,TGFBR1,GNAS
GO:0007566	embryo implantation (BP)	5	0.000930548	TRO,PLAU,TGFBR1,FBLN1,CST3
GO:0006508	proteolysis (BP)	16	0.00207937	PSEN1,CPA4,TLL2,CTSA,USP11,SCPEP1,USP9X,NRIP3,QPCT,BACE1,PLAU,ADAM23,USP7,RHBDL3,BAP1,CASP3
GO:0048011	nerve growth factor receptor signaling pathway (BP)	10	0.00234515	PSEN1,BCL2L11,MAP2K1,FGD1,PRKAR2B,DUSP4,YWHAB,PRKCA,BCAR1,CASP3
GO:0007420	brain development (BP)	9	0.00257172	BCR,LPHN1,CADM1,FZD7,ARF4,ATP6V0D1,CD9,FOXC1,CST3
GO:0000186	activation of MAPKK activity (BP)	5	0.00284553	PSEN1,GRM1,MAP2K1,TGFBR1,YWHAB
GO:0007157	heterophilic cell-cell adhesion (BP)	4	0.00442208	L1CAM,CADM1,AMIGO2,PVRL1
GO:0043408	regulation of MAPK cascade (BP)	3	0.00699989	GRM1,ATP6AP2,TIMP2
GO:0022409	positive regulation of cell-cell adhesion (BP)	3	0.00699989	L1CAM,KIF26B,CD47
GO:0048538	thymus development (BP)	4	0.0071029	PSEN1,BCL2L11,TGFBR1,PBX1
GO:0007275	multicellular organismal development (BP)	20	0.00731771	FHL1,L1CAM,KIF26B,CADM1,FZD7,SLIT2,HOXB9,NTNG1,TLL2,BARX1,FGD1,GPR161,SEMA3E,PLXNA1,SHISA2,USP7,SMOC1,MBNL3,FLG,APOL2
GO:0007596	blood coagulation (BP)	13	0.00731865	L1CAM,CD59,SYK,PRKAR2B,CD9,PLAU,GNAS,CD47,KCNMB4,PRKCA,F3,BCAR1,PTPRJ
GO:0030036	actin cytoskeleton organization (BP)	7	0.00732916	BCR,FHDC1,FGD1,SHROOM3,ADD2,FMN1,BCAR1
GO:0048705	skeletal system morphogenesis (BP)	4	0.00754704	PSEN1,HHIP,TIPARP,TGFBR1
GO:0007156	homophilic cell adhesion (BP)	7	0.00766995	L1CAM,TRO,CADM1,PCDH20,AMIGO2,PVRL1,CLSTN2
GO:0016579	protein deubiquitination (BP)	4	0.00781948	USP11,USP9X,USP7,BAP1
GO:0043393	regulation of protein binding (BP)	3	0.00803925	PSEN1,SMARCD3,TGFBR1
GO:0032330	regulation of chondrocyte differentiation (BP)	2	0.00956372	SCIN,TRPS1
GO:0035583	negative regulation of transforming growth factor beta receptor signaling pathway by extracellular sequestering of TGFbeta (BP)	2	0.00956372	LTBP1,FBN1
GO:0006811	ion transport (BP)	14	0.009851	CLCN7,SLC9A1,ATP6V1D,KCNN4,KCNAB2,SLC20A1,ATP6V0C,SLC39A13,SCN2A,SLC4A3,ADD2,CACNB4,PANX2,KCNMB4
GO:0007165	signal transduction (BP)	22	0.0151544	BCR,RHPN1,LGALS3BP,AMFR,ARRDC4,TEX2,HIF1A,MAP2K1,FGD1,SLC20A1,PRKAR2B,INPP4A,PLXNA1,FIBCD1,STAC,AK5,PLAU,CLTCL1,PTK7,TGFBR1,SMOC1,BCAR1
GO:0007268	synaptic transmission (BP)	11	0.0159208	GAD1,SYT1,KCNN4,GRM1,KCNAB2,CACNB4,PANX2,KCNMB4,PRKCA,UNC119,HCN4
GO:0001822	kidney development (BP)	5	0.017016	BCL2L11,WFS1,PYGO1,TIPARP,TGFBR1
GO:0055086	nucleobase-containing small molecule metabolic process (BP)	5	0.0174065	NT5E,RRM2,IMPDH1,AK5,DPYD
GO:0030216	keratinocyte differentiation (BP)	4	0.0177176	DSP,MAP2K1,FLG,CASP3
GO:0048701	embryonic cranial skeleton morphogenesis (BP)	3	0.0205163	TGFBR1,GNAS,GAS1
GO:0032469	endoplasmic reticulum calcium ion homeostasis (BP)	2	0.0231229	PSEN1,WFS1
GO:0015992	proton transport (BP)	4	0.0245318	SLC9A1,ATP6V1D,ATP6V0D1,ATP6V0C
GO:0001654	eye development (BP)	3	0.0248114	FOXC1,SMOC1,CST3
GO:0048536	spleen development (BP)	3	0.0248114	BCL2L11,BARX1,PBX1
GO:0070208	protein heterotrimerization (BP)	2	0.0279687	COL6A2,COL6A1
GO:0019388	galactose catabolic process (BP)	2	0.0279687	GLB1,GALK1
GO:0050435	beta-amyloid metabolic process (BP)	2	0.0279687	PSEN1,BACE1
GO:0016192	vesicle-mediated transport (BP)	7	0.0289413	SEC16A,ARF4,SEC24D,ARFGAP1,KDELR1,CYTH1,CLTCL1
GO:0009952	anterior/posterior pattern specification (BP)	5	0.0291294	GRSF1,HOXB9,BARX1,TGFBR1,PBX1
GO:0008286	insulin receptor signaling pathway (BP)	6	0.0296516	ATP6V1D,ATP6V0D1,MAP2K1,ATP6V0C,YWHAB,BCAR1
GO:0001837	epithelial to mesenchymal transition (BP)	3	0.0298527	S100A4,HIF1A,TGFBR1
GO:0048008	platelet-derived growth factor receptor signaling pathway (BP)	3	0.0303183	TIPARP,BCAR1,PTPRJ
GO:0016311	dephosphorylation (BP)	3	0.0304211	IMPAD1,NT5E,ATP1A1
GO:0007264	small GTPase mediated signal transduction (BP)	9	0.0307449	BCR,RHOBTB3,RAB40B,ARF4,G3BP2,RAB27B,MAP2K1,FGD1,YWHAB
GO:0030154	cell differentiation (BP)	12	0.0309196	FHL1,SLC9A1,L1CAM,CADM1,SLIT2,NTNG1,TLL2,HIF1A,SEMA3E,PBX1,SMOC1,OSR2
GO:0048706	embryonic skeletal system development (BP)	3	0.0311205	HOXB9,PBX1,GAS1
GO:0048678	response to axon injury (BP)	3	0.0311205	ARF4,MAP2K1,CST3
GO:0006915	apoptotic process (BP)	13	0.0312169	ZMAT3,PSEN1,BCL2L11,CADM1,DSP,TOX3,FGD1,C8orf4,SCN2A,YWHAB,MAP3K9,CST3,CASP3
GO:0060231	mesenchymal to epithelial transition (BP)	2	0.0320192	FZD7,BASP1
GO:0043206	fibril organization (BP)	2	0.0320192	B4GALT7,CST3
GO:0006511	ubiquitin-dependent protein catabolic process (BP)	6	0.0332806	AMFR,USP11,USP9X,USP7,UBE2H,BAP1
GO:0042981	regulation of apoptotic process (BP)	7	0.0338656	WFS1,PPIF,TGFBR1,GAS1,BCAR1,CARD6,CASP3
GO:0006869	lipid transport (BP)	4	0.034007	OSBPL2,OSBPL6,APOL1,APOL2
GO:0060021	palate development (BP)	4	0.0342393	TIPARP,TGFBR1,OSR2,GAS1
GO:0030336	negative regulation of cell migration (BP)	4	0.0342393	BCR,SLIT2,ABHD2,PTPRJ
GO:0006813	potassium ion transport (BP)	6	0.0343899	KCTD12,KCNN4,KCNAB2,ATP1A1,KCNMB4,HCN4
GO:0007507	heart development (BP)	6	0.0343899	PSEN1,FOXC1,TGFBR1,FBN1,CASP3,PTPRJ
GO:0033572	transferrin transport (BP)	3	0.0349725	ATP6V1D,ATP6V0D1,ATP6V0C
GO:0006879	cellular iron ion homeostasis (BP)	4	0.0350047	ATP6V1D,HIF1A,ATP6V0D1,ATP6V0C
GO:0008354	germ cell migration (BP)	2	0.0353828	FOXC1,TGFBR1
GO:0008624	induction of apoptosis by extracellular signals (BP)	5	0.0354556	PSEN1,BCL2L11,FGD1,PRKCA,CASP3
GO:0043116	negative regulation of vascular permeability (BP)	2	0.0364653	SLIT2,PTPRJ
GO:0006333	chromatin assembly or disassembly (BP)	2	0.0364653	ASF1A,CHD3
GO:0051966	regulation of synaptic transmission, glutamatergic (BP)	2	0.0364653	PSEN1,GRM1
GO:0005513	detection of calcium ion (BP)	2	0.0364653	SYT1,KCNMB4
GO:0060070	canonical Wnt receptor signaling pathway (BP)	4	0.0374566	FZD7,HOXB9,RSPO3,PTK7
GO:0042060	wound healing (BP)	4	0.0374818	DCBLD2,DSP,PTK7,TGFBR1
GO:0034332	adherens junction organization (BP)	3	0.0375766	CADM1,DSP,PVRL1
GO:0030308	negative regulation of cell growth (BP)	5	0.0380395	FHL1,DCBLD2,TRO,SLIT2,PTPRJ
GO:0030433	ER-associated protein catabolic process (BP)	3	0.0381879	WFS1,AMFR,FOXRED2
GO:0015991	ATP hydrolysis coupled proton transport (BP)	3	0.0381879	ATP6V1D,ATP6V0D1,ATP6V0C
GO:0051000	positive regulation of nitric-oxide synthase activity (BP)	2	0.0404976	HIF1A,HTR2B
GO:0046620	regulation of organ growth (BP)	2	0.0404976	BCL2L11,FOXC1
GO:0006584	catecholamine metabolic process (BP)	2	0.0404976	SULT1A1,MOXD1
GO:0048762	mesenchymal cell differentiation (BP)	2	0.0404976	FOXC1,TGFBR1
GO:0043069	negative regulation of programmed cell death (BP)	2	0.0404976	WFS1,AMIGO2
GO:0050796	regulation of insulin secretion (BP)	4	0.0449969	SLC25A4,PRKAR2B,GNAS,PRKCA
GO:0016337	cell-cell adhesion (BP)	4	0.0449969	PSEN1,DSP,COL6A2,PVRL1
GO:0032402	melanosome transport (BP)	2	0.045581	MAP2K1,BBS5
GO:0006024	glycosaminoglycan biosynthetic process (BP)	2	0.045581	GALNT5,B4GALT7
GO:0021904	dorsal/ventral neural tube patterning (BP)	2	0.045581	PSEN1,GAS1
GO:0007173	epidermal growth factor receptor signaling pathway (BP)	4	0.0465118	ARF4,MAP2K1,YWHAB,BCAR1
GO:0042493	response to drug (BP)	8	0.0465777	GAD1,SLC9A1,CPS1,BCHE,ATP1A1,GNAS,HTR2B,CST3
GO:0071377	cellular response to glucagon stimulus (BP)	3	0.0468709	PRKAR2B,CPS1,GNAS
GO:0043065	positive regulation of apoptotic process (BP)	6	0.0470084	PSEN1,SCIN,BCL2L11,STK17A,SLIT2,LPAR1
GO:0042733	embryonic digit morphogenesis (BP)	3	0.0499783	IMPAD1,OSR2,GAS1

## Sheet: Downregulated_GO_BP
GO (BP) terms	Description	# genes	p-value	Genes
GO:0006337	nucleosome disassembly (BP)	2	0.0148829	ARID2,SMARCC2
GO:0018023	peptidyl-lysine trimethylation (BP)	1	0.0274633	SETD3
GO:0006424	glutamyl-tRNA aminoacylation (BP)	1	0.0274633	EPRS
GO:0006433	prolyl-tRNA aminoacylation (BP)	1	0.0274633	EPRS
GO:0090074	negative regulation of protein homodimerization activity (BP)	1	0.0274633	SPAG9
GO:0007525	somatic muscle development (BP)	1	0.0274633	NEB
GO:0030832	regulation of actin filament length (BP)	1	0.0274633	NEB
GO:0009411	response to UV (BP)	2	0.038494	RPAIN,DDB2
GO:0006290	pyrimidine dimer repair (BP)	1	0.0399011	DDB2
GO:0010452	histone H3-K36 methylation (BP)	1	0.0399011	SETD3
GO:0006706	steroid catabolic process (BP)	1	0.0399011	HSD17B14
GO:0018027	peptidyl-lysine dimethylation (BP)	1	0.0456939	SETD3
GO:0018026	peptidyl-lysine monomethylation (BP)	1	0.0469727	SETD3
GO:0007253	cytoplasmic sequestering of NF-kappaB (BP)	1	0.0469727	FAF1
